# Supplementary material for: Pathway-Based Evaluation in Early Onset Colorectal Cancer Suggests Focal Adhesion and Immunosuppression along with Epithelial-Mesenchymal Transition
Source: PLoS One. 2012 Apr 9;7(4):e31685. doi: 10.1371/journal.pone.0031685 (PMC3322137; doi:10.1371/journal.pone.0031685)
Supplement: Table S4 — Detailed information of all the 4,644 well-defined subpathways. No.: numeric identifier for the well-defined subpathway, KEGG: its corresponding KEGG pathway identifier, Title: KEGG pathway name, WellDefinedSubpathwayWithFoldChange: signaling flow of the well-defined subpathway with fold-change of the cancer patients over the healthy control, NumNodes: the number of entries, P-value: nominal p-value, S: our statistic, FDR (q-value): adjusted p-value, −log10(P-value): minus logarithm of p-value with base 10. (XLS) [file pone.0031685.s012.xls]

## Sheet: Sheet1
[Note]	Fold change (the number in parenthesis in column D) is the cancer group over the normal control.
	B <- A : A activates B.
	B |- A : A represses B.
	Column No. is a nominal identifier for the well defined subpathway.
No.	KEGG	Title	WellDefinedSupathwayWithFoldChange	NumNodes(lengthOfWellDefinedSubpathway)	P-value	S	FDR (q-value)	-log10(P-value)
1	hsa05215	Prostate cancer	TP53(1.310) |- EP300(0.739) |- CTNNB1(2.562) |- GSK3B(0.735) |- AKT1(1.297) <- PIK3CG(3.224) <- FGFR1(2.138) <- IGF1(2.529)	8	1.7e-05	100.432	0.0135837	4.76955
2	hsa05200	Pathways in cancer	MMP2(3.031) <- JUN(4.179) <- MAPK1(2.425) <- MAP2K1(1.162) <- ARAF(4.631) <- HRAS(1.027) <- SOS1(1.624) <- GRB2(1.613) <- IGF1R(2.299) <- IGF1(2.529)	10	2.2e-05	118.249	0.0135837	4.65758
3	hsa04512	ECM-receptor interaction	SDC2(3.091) <- TNC(9.557)	2	2.6e-05	33.6922	0.0135837	4.58503
4	hsa05215	Prostate cancer	TP53(1.310) |- EP300(0.739) |- CREB5(3.206) |- GSK3B(0.735) |- AKT1(1.297) <- PIK3CG(3.224) <- FGFR1(2.138) <- IGF1(2.529)	8	2.9e-05	99.1631	0.0135837	4.5376
5	hsa04340	Hedgehog signaling pathway	PTCH1(1.863) <- GLI2(2.878) |- CSNK1G1(0.587)	3	3.5e-05	38.2348	0.0135837	4.45593
6	hsa05200	Pathways in cancer	MMP2(3.031) <- JUN(4.179) <- MAPK1(2.425) <- MAP2K1(1.162) <- ARAF(4.631) <- HRAS(1.027) <- SOS1(1.624) <- GRB2(1.613) <- FLT3(1.262) <- FLT3LG(3.022)	10	4.6e-05	111.527	0.0135837	4.33724
7	hsa04310	Wnt signaling pathway	PPARD(0.624) <- LEF1(0.551) <- EP300(0.739)	3	4.7e-05	38.0183	0.0135837	4.3279
8	hsa05200	Pathways in cancer	MMP2(3.031) <- JUN(4.179) <- MAPK1(2.425) <- MAP2K1(1.162) <- ARAF(4.631) <- HRAS(1.027) <- SOS1(1.624) <- GRB2(1.613) <- FGFR1(2.138) <- FGF13(5.486)	10	5.1e-05	120.693	0.0135837	4.29243
9	hsa04010	MAPK signaling pathway	ATF4(1.145) <- MAPKAPK2(1.586) <- MAPK12(1.277) <- MAP2K3(1.030) <- MAP3K6(2.707)	5	5.7e-05	58.3616	0.0135837	4.24413
10	hsa05200	Pathways in cancer	CDK4(1.315) <- JUN(4.179) <- MAPK1(2.425) <- MAP2K1(1.162) <- ARAF(4.631) <- HRAS(1.027) <- SOS1(1.624) <- GRB2(1.613) <- IGF1R(2.299) <- IGF1(2.529)	10	6.7e-05	116.63	0.0135837	4.17393
11	hsa04310	Wnt signaling pathway	JUN(4.179) <- TCF7L1(2.735) <- CTNNB1(2.562) <- FBXW11(1.140)	4	7.3e-05	57.9736	0.0135837	4.13668
12	hsa04510	Focal adhesion	CCND3(1.559) <- JUN(4.179) <- MAPK8(2.355) <- RAC2(2.502) <- VAV1(1.945) <- PIK3CG(3.224) <- HRAS(1.027) <- SOS1(1.624) <- GRB2(1.613) <- SHC3(1.838) <- FYN(4.286) <- CAV1(3.937) <- ITGB5(1.431)	13	7.8e-05	151.042	0.0135837	4.10791
13	hsa05200	Pathways in cancer	MMP2(3.031) <- MYC(3.052) <- MAPK1(2.425) <- MAP2K1(1.162) <- ARAF(4.631) <- HRAS(1.027) <- SOS1(1.624) <- GRB2(1.613) <- IGF1R(2.299) <- IGF1(2.529)	10	8.2e-05	109.631	0.0135837	4.08619
14	hsa05200	Pathways in cancer	FIGF(3.458) <- JUN(4.179) <- MAPK1(2.425) <- MAP2K1(1.162) <- ARAF(4.631) <- HRAS(1.027) <- SOS1(1.624) <- GRB2(1.613) <- IGF1R(2.299) <- IGF1(2.529)	10	8.6e-05	119.433	0.0135837	4.0655
15	hsa05200	Pathways in cancer	FIGF(3.458) <- JUN(4.179) <- MAPK1(2.425) <- MAP2K1(1.162) <- ARAF(4.631) <- HRAS(1.027) <- SOS1(1.624) <- GRB2(1.613) <- FGFR1(2.138) <- FGF13(5.486)	10	8.8e-05	121.877	0.0135837	4.05552
16	hsa05200	Pathways in cancer	CCND1(1.180) <- JUN(4.179) <- MAPK1(2.425) <- MAP2K1(1.162) <- ARAF(4.631) <- HRAS(1.027) <- SOS1(1.624) <- GRB2(1.613) <- IGF1R(2.299) <- IGF1(2.529)	10	8.8e-05	116.286	0.0135837	4.05552
17	hsa04510	Focal adhesion	CCND3(1.559) <- CTNNB1(2.562) |- GSK3B(0.735) |- AKT1(1.297) <- ILK(1.467) <- PIK3CG(3.224) <- HRAS(1.027) <- SOS1(1.624) <- GRB2(1.613) <- SHC3(1.838) <- FYN(4.286) <- CAV1(3.937) <- ITGB5(1.431)	13	0.000104	144.057	0.0135837	3.98297
18	hsa04310	Wnt signaling pathway	JUN(4.179) <- TCF7L1(2.735) <- CTNNB1(2.562) |- CTNNBIP1(0.999)	4	0.000105	57.654	0.0135837	3.97881
19	hsa05200	Pathways in cancer	CCND1(1.180) <- JUN(4.179) <- MAPK1(2.425) <- MAP2K1(1.162) <- ARAF(4.631) <- HRAS(1.027) <- SOS1(1.624) <- GRB2(1.613) <- FGFR1(2.138) <- FGF13(5.486)	10	0.00011	118.73	0.0135837	3.95861
20	hsa05200	Pathways in cancer	CDK4(1.315) <- JUN(4.179) <- MAPK1(2.425) <- MAP2K1(1.162) <- ARAF(4.631) <- HRAS(1.027) <- SOS1(1.624) <- GRB2(1.613) <- FGFR1(2.138) <- FGF13(5.486)	10	0.000113	119.074	0.0135837	3.94692
21	hsa04510	Focal adhesion	CCND3(1.559) <- CTNNB1(2.562) |- GSK3B(0.735) |- AKT1(1.297) <- ILK(1.467) <- PIK3CG(3.224) <- HRAS(1.027) <- SOS1(1.624) <- GRB2(1.613) <- SHC3(1.838) <- PDGFRB(2.851) <- IGF1(2.529)	12	0.000114	134.743	0.0135837	3.9431
22	hsa05200	Pathways in cancer	MMP2(3.031) <- FOS(36.201) <- MAPK1(2.425) <- MAP2K1(1.162) <- ARAF(4.631) <- HRAS(1.027) <- SOS1(1.624) <- GRB2(1.613) <- IGF1R(2.299) <- IGF1(2.529)	10	0.000114	127.428	0.0135837	3.9431
23	hsa04310	Wnt signaling pathway	JUN(4.179) <- TCF7L1(2.735) <- CTNNB1(2.562) |- GSK3B(0.735) |- DVL3(1.608) <- FZD10(6.256) <- WNT3(3.147) <- PORCN(1.279)	8	0.000114	111.967	0.0135837	3.9431
24	hsa05200	Pathways in cancer	MMP2(3.031) <- MYC(3.052) <- MAPK1(2.425) <- MAP2K1(1.162) <- ARAF(4.631) <- HRAS(1.027) <- SOS1(1.624) <- GRB2(1.613) <- FGFR1(2.138) <- FGF13(5.486)	10	0.000115	112.075	0.0135837	3.9393
25	hsa04510	Focal adhesion	CCND3(1.559) <- JUN(4.179) <- MAPK8(2.355) <- RAC2(2.502) <- VAV1(1.945) <- PIK3CG(3.224) <- HRAS(1.027) <- SOS1(1.624) <- GRB2(1.613) <- SHC3(1.838) <- PDGFRB(2.851) <- IGF1(2.529)	12	0.00012	141.728	0.0135837	3.92082
26	hsa04310	Wnt signaling pathway	JUN(4.179) <- TCF7L1(2.735) <- CTNNB1(2.562) <- PRKACA(1.130)	4	0.00012	57.7416	0.0135837	3.92082
27	hsa04512	ECM-receptor interaction	SDC2(3.091) <- FN1(5.594)	2	0.000125	32.8464	0.0135837	3.90309
28	hsa04510	Focal adhesion	CCND3(1.559) <- JUN(4.179) <- MAPK8(2.355) <- RAC2(2.502) <- VAV1(1.945) <- PIK3CG(3.224) <- HRAS(1.027) <- SOS1(1.624) <- GRB2(1.613) <- SHC3(1.838) <- PTK2(2.151) <- PDGFRB(2.851) <- IGF1(2.529)	13	0.000127	150.314	0.0135837	3.8962
29	hsa04510	Focal adhesion	CCND3(1.559) <- CTNNB1(2.562) |- GSK3B(0.735) |- AKT1(1.297) <- ILK(1.467) <- PIK3CG(3.224) <- HRAS(1.027) <- SOS1(1.624) <- GRB2(1.613) <- SHC3(1.838) <- PTK2(2.151) <- PDGFRB(2.851) <- IGF1(2.529)	13	0.00013	143.329	0.0135837	3.88606
30	hsa05200	Pathways in cancer	MMP2(3.031) <- JUN(4.179) <- MAPK1(2.425) <- MAP2K1(1.162) <- ARAF(4.631) <- HRAS(1.027) <- SOS1(1.624) <- GRB2(1.613) <- PDGFRB(2.851) <- PDGFB(5.234)	10	0.00013	116.736	0.0135837	3.88606
31	hsa04510	Focal adhesion	CCND3(1.559) <- ELK1(2.593) <- MAPK1(2.425) <- MAP2K1(1.162) <- RAF1(1.813) <- PAK3(2.780) <- RAC2(2.502) <- VAV1(1.945) <- PIK3CG(3.224) <- HRAS(1.027) <- SOS1(1.624) <- GRB2(1.613) <- SHC3(1.838) <- FYN(4.286) <- CAV1(3.937) <- ITGB5(1.431)	16	0.000132	172.227	0.0135837	3.87943
32	hsa04310	Wnt signaling pathway	JUN(4.179) <- TCF7L1(2.735) <- CTNNB1(2.562) |- GSK3B(0.735) |- DVL3(1.608) <- APC2(2.201) <- TBL1X(2.354)	7	0.000136	96.4398	0.0135837	3.86646
33	hsa05200	Pathways in cancer	FIGF(3.458) <- JUN(4.179) <- MAPK1(2.425) <- MAP2K1(1.162) <- ARAF(4.631) <- HRAS(1.027) <- SOS1(1.624) <- GRB2(1.613) <- FLT3(1.262) <- FLT3LG(3.022)	10	0.000137	112.711	0.0135837	3.86328
34	hsa05200	Pathways in cancer	MMP2(3.031) <- FOS(36.201) <- MAPK1(2.425) <- MAP2K1(1.162) <- ARAF(4.631) <- HRAS(1.027) <- SOS1(1.624) <- GRB2(1.613) <- FGFR1(2.138) <- FGF13(5.486)	10	0.000139	129.872	0.0135837	3.85699
35	hsa04010	MAPK signaling pathway	ELK1(2.593) <- MAPK12(1.277) <- MAP2K3(1.030) <- MAP3K6(2.707)	4	0.000144	49.52	0.0135837	3.84164
36	hsa04010	MAPK signaling pathway	HSPB1(1.431) <- MAPKAPK2(1.586) <- MAPK12(1.277) <- MAP2K3(1.030) <- MAP3K6(2.707)	5	0.000145	59.5449	0.0135837	3.83863
37	hsa05215	Prostate cancer	CCND1(1.180) <- TCF7L1(2.735) <- CTNNB1(2.562) |- GSK3B(0.735) |- AKT1(1.297) <- PIK3CG(3.224) <- FGFR1(2.138) <- IGF1(2.529)	8	0.000146	100.872	0.0135837	3.83565
38	hsa05200	Pathways in cancer	MMP2(3.031) <- JUN(4.179) <- MAPK1(2.425) <- MAP2K1(1.162) <- ARAF(4.631) <- HRAS(1.027) <- RET(2.212)	7	0.000147	82.1121	0.0135837	3.83268
39	hsa05200	Pathways in cancer	MMP2(3.031) <- JUN(4.179) <- MAPK1(2.425) <- MAP2K1(1.162) <- ARAF(4.631) <- HRAS(1.027) <- SOS1(1.624) <- GRB2(1.613) <- BCR(1.241)	9	0.000148	99.9763	0.0135837	3.82974
40	hsa04310	Wnt signaling pathway	JUN(4.179) <- TCF7L1(2.735) <- CTNNB1(2.562) |- GSK3B(0.735) |- DVL3(1.608) <- FZD10(6.256) <- WNT3(3.147) |- WIF1(0.661)	8	0.000156	114.216	0.0135837	3.80688
41	hsa05200	Pathways in cancer	MMP2(3.031) <- ETS1(1.805) <- MAPK1(2.425) <- MAP2K1(1.162) <- ARAF(4.631) <- HRAS(1.027) <- SOS1(1.624) <- GRB2(1.613) <- IGF1R(2.299) <- IGF1(2.529)	10	0.000157	106.505	0.0135837	3.8041
42	hsa04310	Wnt signaling pathway	JUN(4.179) <- TCF7L1(2.735) <- CTNNB1(2.562) |- GSK3B(0.735) |- DVL3(1.608) <- APC2(2.201) <- AXIN2(2.307) <- CSNK1A1(1.963)	8	0.00016	103.11	0.0135837	3.79588
43	hsa04510	Focal adhesion	CCND3(1.559) <- ELK1(2.593) <- MAPK1(2.425) <- MAP2K1(1.162) <- RAF1(1.813) <- PAK3(2.780) <- RAC2(2.502) <- VAV1(1.945) <- PIK3CG(3.224) <- HRAS(1.027) <- SOS1(1.624) <- GRB2(1.613) <- SHC3(1.838) <- PDGFRB(2.851) <- IGF1(2.529)	15	0.000161	162.445	0.0135837	3.79317
44	hsa05200	Pathways in cancer	MMP2(3.031) <- ETS1(1.805) <- MAPK1(2.425) <- MAP2K1(1.162) <- ARAF(4.631) <- HRAS(1.027) <- SOS1(1.624) <- GRB2(1.613) <- FGFR1(2.138) <- FGF13(5.486)	10	0.000161	108.949	0.0135837	3.79317
45	hsa04510	Focal adhesion	BIRC3(2.201) <- ELK1(2.593) <- MAPK1(2.425) <- MAP2K1(1.162) <- RAF1(1.813) <- PAK3(2.780) <- RAC2(2.502) <- VAV1(1.945) <- PIK3CG(3.224) <- HRAS(1.027) <- SOS1(1.624) <- GRB2(1.613) <- SHC3(1.838) <- FYN(4.286) <- CAV1(3.937) <- ITGB5(1.431)	16	0.000163	171.355	0.0135837	3.78781
46	hsa04310	Wnt signaling pathway	JUN(4.179) <- TCF7L1(2.735) <- CTNNB1(2.562) <- TBL1X(2.354)	4	0.000167	60.7777	0.0135837	3.77728
47	hsa04510	Focal adhesion	CCND3(1.559) <- ELK1(2.593) <- MAPK1(2.425) <- MAP2K1(1.162) <- RAF1(1.813) <- PAK3(2.780) <- RAC2(2.502) <- VAV1(1.945) <- PIK3CG(3.224) <- HRAS(1.027) <- SOS1(1.624) <- GRB2(1.613) <- SHC3(1.838) <- PTK2(2.151) <- PDGFRB(2.851) <- IGF1(2.529)	16	0.000168	171.499	0.0135837	3.77469
48	hsa04510	Focal adhesion	CCND3(1.559) <- JUN(4.179) <- MAPK8(2.355) <- RAC2(2.502) <- VAV1(1.945) <- PIK3CG(3.224) <- HRAS(1.027) <- SOS1(1.624) <- GRB2(1.613) <- SHC3(1.838) <- PTK2(2.151) <- PRKCA(3.061) <- ITGB5(1.431)	13	0.000169	142.835	0.0135837	3.77211
49	hsa04510	Focal adhesion	CCND3(1.559) <- CTNNB1(2.562) |- GSK3B(0.735) |- AKT1(1.297) <- ILK(1.467) <- PIK3CG(3.224) <- HRAS(1.027) <- SOS1(1.624) <- GRB2(1.613) <- SHC3(1.838) <- PTK2(2.151) <- PRKCA(3.061) <- ITGB5(1.431)	13	0.000169	135.85	0.0135837	3.77211
50	hsa04510	Focal adhesion	CCND3(1.559) <- CTNNB1(2.562) |- GSK3B(0.735) |- AKT1(1.297) <- PIK3CG(3.224) <- HRAS(1.027) <- SOS1(1.624) <- GRB2(1.613) <- SHC3(1.838) <- PDGFRB(2.851) <- IGF1(2.529)	11	0.000171	123.449	0.0135837	3.767
51	hsa04510	Focal adhesion	CCND3(1.559) <- ELK1(2.593) <- MAPK1(2.425) <- MAP2K1(1.162) <- RAF1(1.813) <- HRAS(1.027) <- SOS1(1.624) <- GRB2(1.613) <- SHC3(1.838) <- PDGFRB(2.851) <- IGF1(2.529)	11	0.000172	121.208	0.0135837	3.76447
52	hsa04510	Focal adhesion	CCND3(1.559) <- ELK1(2.593) <- MAPK1(2.425) <- MAP2K1(1.162) <- PAK3(2.780) <- RAC2(2.502) <- VAV1(1.945) <- PIK3CG(3.224) <- HRAS(1.027) <- SOS1(1.624) <- GRB2(1.613) <- SHC3(1.838) <- FYN(4.286) <- CAV1(3.937) <- ITGB5(1.431)	15	0.000176	162.832	0.0135837	3.75449
53	hsa04510	Focal adhesion	BIRC3(2.201) <- ELK1(2.593) <- MAPK1(2.425) <- MAP2K1(1.162) <- RAF1(1.813) <- PAK3(2.780) <- RAC2(2.502) <- VAV1(1.945) <- PIK3CG(3.224) <- HRAS(1.027) <- SOS1(1.624) <- GRB2(1.613) <- SHC3(1.838) <- PDGFRB(2.851) <- IGF1(2.529)	15	0.000187	161.573	0.0135837	3.72816
54	hsa04510	Focal adhesion	CCND3(1.559) <- ELK1(2.593) <- MAPK1(2.425) <- MAP2K1(1.162) <- PAK3(2.780) <- RAC2(2.502) <- VAV1(1.945) <- PIK3CG(3.224) <- HRAS(1.027) <- SOS1(1.624) <- GRB2(1.613) <- SHC3(1.838) <- PDGFRB(2.851) <- IGF1(2.529)	14	0.00019	153.395	0.0135837	3.72125
55	hsa05200	Pathways in cancer	MMP2(3.031) <- FOS(36.201) <- MAPK1(2.425) <- MAP2K1(1.162) <- ARAF(4.631) <- HRAS(1.027) <- SOS1(1.624) <- GRB2(1.613) <- FLT3(1.262) <- FLT3LG(3.022)	10	0.000193	120.706	0.0135837	3.71444
56	hsa04510	Focal adhesion	CCND3(1.559) <- ELK1(2.593) <- MAPK1(2.425) <- MAP2K1(1.162) <- RAF1(1.813) <- HRAS(1.027) <- SOS1(1.624) <- GRB2(1.613) <- SHC3(1.838) <- PTK2(2.151) <- PDGFRB(2.851) <- IGF1(2.529)	12	0.000194	129.741	0.0135837	3.7122
57	hsa04510	Focal adhesion	BIRC3(2.201) <- ELK1(2.593) <- MAPK1(2.425) <- MAP2K1(1.162) <- RAF1(1.813) <- HRAS(1.027) <- SOS1(1.624) <- GRB2(1.613) <- SHC3(1.838) <- PDGFRB(2.851) <- IGF1(2.529)	11	0.000195	120.336	0.0135837	3.70997
58	hsa04310	Wnt signaling pathway	MMP7(1.088) <- TCF7L1(2.735) <- CTNNB1(2.562) |- GSK3B(0.735) |- DVL3(1.608) <- FZD10(6.256) <- WNT3(3.147) <- PORCN(1.279)	8	0.000196	99.8863	0.0135837	3.70774
59	hsa04510	Focal adhesion	BIRC3(2.201) <- ELK1(2.593) <- MAPK1(2.425) <- MAP2K1(1.162) <- RAF1(1.813) <- PAK3(2.780) <- RAC2(2.502) <- VAV1(1.945) <- PIK3CG(3.224) <- HRAS(1.027) <- SOS1(1.624) <- GRB2(1.613) <- SHC3(1.838) <- PTK2(2.151) <- PDGFRB(2.851) <- IGF1(2.529)	16	0.000197	170.627	0.0135837	3.70553
60	hsa04310	Wnt signaling pathway	JUN(4.179) <- TCF7L1(2.735) <- CTNNB1(2.562) |- GSK3B(0.735) |- DVL3(1.608) <- FZD10(6.256) <- WNT3(3.147)	7	0.000197	103.368	0.0135837	3.70553
61	hsa03320	PPAR signaling pathway	HMGCS2(0.162) <- RXRB(0.447)	2	0.000198	36.3984	0.0135837	3.70333
62	hsa04510	Focal adhesion	CCND3(1.559) <- CTNNB1(2.562) |- GSK3B(0.735) |- AKT1(1.297) <- PIK3CG(3.224) <- HRAS(1.027) <- SOS1(1.624) <- GRB2(1.613) <- SHC3(1.838) <- PTK2(2.151) <- PDGFRB(2.851) <- IGF1(2.529)	12	0.000199	131.982	0.0135837	3.70115
63	hsa04916	Melanogenesis	MITF(2.570) <- TCF7L1(2.735) <- CTNNB1(2.562) |- GSK3B(0.735) |- DVL3(1.608) <- GNAO1(7.981) <- FZD10(6.256) <- WNT3(3.147)	8	0.000199	113.102	0.0135837	3.70115
64	hsa04722	Neurotrophin signaling pathway	ATF4(1.145) <- RPS6KA2(1.936) <- MAPK1(2.425) <- MAP2K1(1.162) <- RAF1(1.813) <- HRAS(1.027) <- SOS1(1.624) <- GRB2(1.613) <- SH2B3(1.476) <- NTRK3(2.746) <- NTF3(3.162)	11	0.000203	114.015	0.0135837	3.6925
65	hsa05200	Pathways in cancer	MMP2(3.031) <- MYC(3.052) <- MAPK1(2.425) <- MAP2K1(1.162) <- ARAF(4.631) <- HRAS(1.027) <- SOS1(1.624) <- GRB2(1.613) <- FLT3(1.262) <- FLT3LG(3.022)	10	0.000203	102.909	0.0135837	3.6925
66	hsa04510	Focal adhesion	BIRC3(2.201) <- ELK1(2.593) <- MAPK1(2.425) <- MAP2K1(1.162) <- RAF1(1.813) <- HRAS(1.027) <- SOS1(1.624) <- GRB2(1.613) <- SHC3(1.838) <- PTK2(2.151) <- PDGFRB(2.851) <- IGF1(2.529)	12	0.000205	128.869	0.0135837	3.68825
67	hsa04310	Wnt signaling pathway	JUN(4.179) <- TCF7L1(2.735) |- CTBP2(0.949)	3	0.000206	46.2071	0.0135837	3.68613
68	hsa04510	Focal adhesion	CCND3(1.559) <- JUN(4.179) <- MAPK8(2.355) <- RAC2(2.502) <- VAV1(1.945) <- PIK3CG(3.224) <- HRAS(1.027) <- SOS1(1.624) <- GRB2(1.613) <- SHC3(1.838) <- PTK2(2.151) <- ITGB5(1.431)	12	0.000207	132.49	0.0135837	3.68403
69	hsa05200	Pathways in cancer	IL8(4.276) <- JUN(4.179) <- MAPK1(2.425) <- MAP2K1(1.162) <- ARAF(4.631) <- HRAS(1.027) <- SOS1(1.624) <- GRB2(1.613) <- IGF1R(2.299) <- IGF1(2.529)	10	0.000211	117.319	0.0135837	3.67572
70	hsa04510	Focal adhesion	BIRC3(2.201) <- ELK1(2.593) <- MAPK1(2.425) <- MAP2K1(1.162) <- PAK3(2.780) <- RAC2(2.502) <- VAV1(1.945) <- PIK3CG(3.224) <- HRAS(1.027) <- SOS1(1.624) <- GRB2(1.613) <- SHC3(1.838) <- PDGFRB(2.851) <- IGF1(2.529)	14	0.000212	152.523	0.0135837	3.67366
71	hsa04510	Focal adhesion	CCND3(1.559) <- ELK1(2.593) <- MAPK1(2.425) <- MAP2K1(1.162) <- PAK3(2.780) <- RAC2(2.502) <- VAV1(1.945) <- PIK3CG(3.224) <- HRAS(1.027) <- SOS1(1.624) <- GRB2(1.613) <- SHC3(1.838) <- PTK2(2.151) <- PDGFRB(2.851) <- IGF1(2.529)	15	0.000217	162.104	0.0135837	3.66354
72	hsa04010	MAPK signaling pathway	HSPB1(1.431) <- MAPKAPK2(1.586) <- MAPK12(1.277) <- MAP2K3(1.030) <- MAP3K5(1.143) <- DAXX(1.204) <- TGFBR2(1.728) <- TGFB2(2.927)	8	0.00022	85.244	0.0135837	3.65758
73	hsa04340	Hedgehog signaling pathway	WNT3(3.147) <- GLI2(2.878) |- CSNK1G1(0.587)	3	0.000223	38.776	0.0135837	3.6517
74	hsa04510	Focal adhesion	CCND3(1.559) <- CTNNB1(2.562) |- GSK3B(0.735) |- AKT1(1.297) <- PIK3CG(3.224) <- HRAS(1.027) <- SOS1(1.624) <- GRB2(1.613) <- SHC3(1.838) <- FYN(4.286) <- CAV1(3.937) <- ITGB5(1.431)	12	0.000224	132.71	0.0135837	3.64975
75	hsa05200	Pathways in cancer	FIGF(3.458) <- FOS(36.201) <- MAPK1(2.425) <- MAP2K1(1.162) <- ARAF(4.631) <- HRAS(1.027) <- SOS1(1.624) <- GRB2(1.613) <- IGF1R(2.299) <- IGF1(2.529)	10	0.000229	128.635	0.0135837	3.64016
76	hsa04510	Focal adhesion	BIRC3(2.201) <- ELK1(2.593) <- MAPK1(2.425) <- MAP2K1(1.162) <- PAK3(2.780) <- RAC2(2.502) <- VAV1(1.945) <- PIK3CG(3.224) <- HRAS(1.027) <- SOS1(1.624) <- GRB2(1.613) <- SHC3(1.838) <- FYN(4.286) <- CAV1(3.937) <- ITGB5(1.431)	15	0.00023	161.96	0.0135837	3.63827
77	hsa04722	Neurotrophin signaling pathway	RELA(1.663) <- NFKBIA(1.558) <- AKT1(1.297) <- PIK3CG(3.224) <- HRAS(1.027) <- SOS1(1.624) <- GRB2(1.613) <- SH2B3(1.476) <- NTRK3(2.746) <- NTF3(3.162)	10	0.00023	104.569	0.0135837	3.63827
78	hsa04510	Focal adhesion	CCND3(1.559) <- CTNNB1(2.562) |- GSK3B(0.735) |- AKT1(1.297) <- ILK(1.467) <- PIK3CG(3.224) <- HRAS(1.027) <- SOS1(1.624) <- GRB2(1.613) <- SHC3(1.838) <- PTK2(2.151) <- ITGB5(1.431)	12	0.000231	125.505	0.0135837	3.63639
79	hsa04510	Focal adhesion	BIRC3(2.201) <- ELK1(2.593) <- MAPK1(2.425) <- MAP2K1(1.162) <- PAK3(2.780) <- RAC2(2.502) <- VAV1(1.945) <- PIK3CG(3.224) <- HRAS(1.027) <- SOS1(1.624) <- GRB2(1.613) <- SHC3(1.838) <- PTK2(2.151) <- PDGFRB(2.851) <- IGF1(2.529)	15	0.000232	161.232	0.0135837	3.63451
80	hsa04510	Focal adhesion	CCND3(1.559) <- ELK1(2.593) <- MAPK1(2.425) <- MAP2K1(1.162) <- RAF1(1.813) <- HRAS(1.027) <- SOS1(1.624) <- GRB2(1.613) <- SHC3(1.838) <- FYN(4.286) <- CAV1(3.937) <- ITGB5(1.431)	12	0.000234	130.469	0.0135837	3.63078
81	hsa04310	Wnt signaling pathway	JUN(4.179) <- TCF7L1(2.735) <- CTNNB1(2.562) <- APC2(2.201) <- TBL1X(2.354)	5	0.000247	72.1628	0.0137853	3.6073
82	hsa04310	Wnt signaling pathway	JUN(4.179) <- TCF7L1(2.735) <- CTNNB1(2.562) |- GSK3B(0.735) |- DVL3(1.608) <- AXIN2(2.307) <- CSNK1A1(1.963)	7	0.000253	91.9708	0.0137853	3.59688
83	hsa05200	Pathways in cancer	FIGF(3.458) <- JUN(4.179) <- MAPK1(2.425) <- MAP2K1(1.162) <- ARAF(4.631) <- HRAS(1.027) <- SOS1(1.624) <- GRB2(1.613) <- PDGFRB(2.851) <- PDGFB(5.234)	10	0.000254	117.92	0.0137853	3.59517
84	hsa04310	Wnt signaling pathway	JUN(4.179) <- TCF7L1(2.735) <- CTNNB1(2.562) <- RUVBL1(1.462)	4	0.000255	58.6021	0.0137853	3.59346
85	hsa05200	Pathways in cancer	IL8(4.276) <- JUN(4.179) <- MAPK1(2.425) <- MAP2K1(1.162) <- ARAF(4.631) <- HRAS(1.027) <- SOS1(1.624) <- GRB2(1.613) <- FGFR1(2.138) <- FGF13(5.486)	10	0.000257	119.763	0.0137853	3.59007
86	hsa05200	Pathways in cancer	MMP2(3.031) <- JUN(4.179) <- MAPK1(2.425) <- MAP2K1(1.162) <- ARAF(4.631) <- HRAS(1.027) <- NTRK1(1.225)	7	0.000261	81.1507	0.0137853	3.58336
87	hsa05200	Pathways in cancer	FIGF(3.458) <- MYC(3.052) <- MAPK1(2.425) <- MAP2K1(1.162) <- ARAF(4.631) <- HRAS(1.027) <- SOS1(1.624) <- GRB2(1.613) <- FGFR1(2.138) <- FGF13(5.486)	10	0.000269	113.303	0.0137853	3.57025
88	hsa05200	Pathways in cancer	CCND1(1.180) <- JUN(4.179) <- MAPK1(2.425) |- DAPK1(0.438)	4	0.000271	50.4531	0.0137853	3.56703
89	hsa04510	Focal adhesion	CCND3(1.559) <- JUN(4.179) <- MAPK8(2.355) <- RAC2(2.502) <- VAV1(1.945) <- PIK3CG(3.224) <- HRAS(1.027) <- SOS1(1.624) <- GRB2(1.613) <- SHC3(1.838) <- PTK2(2.151) |- PTEN(0.599)	12	0.000275	129.821	0.0137853	3.56067
90	hsa04510	Focal adhesion	BIRC3(2.201) <- ELK1(2.593) <- MAPK1(2.425) <- MAP2K1(1.162) <- RAF1(1.813) <- HRAS(1.027) <- SOS1(1.624) <- GRB2(1.613) <- SHC3(1.838) <- FYN(4.286) <- CAV1(3.937) <- ITGB5(1.431)	12	0.000275	129.597	0.0137853	3.56067
91	hsa05200	Pathways in cancer	CDK4(1.315) <- JUN(4.179) <- MAPK1(2.425) <- MAP2K1(1.162) <- ARAF(4.631) <- HRAS(1.027) <- SOS1(1.624) <- GRB2(1.613) <- FLT3(1.262) <- FLT3LG(3.022)	10	0.000275	109.907	0.0137853	3.56067
92	hsa04510	Focal adhesion	CCND3(1.559) <- ELK1(2.593) <- MAPK1(2.425) <- MAP2K1(1.162) <- RAF1(1.813) <- PAK3(2.780) <- RAC2(2.502) <- VAV1(1.945) <- PIK3CG(3.224) <- HRAS(1.027) <- SOS1(1.624) <- GRB2(1.613) <- SHC3(1.838) <- PTK2(2.151) <- PRKCA(3.061) <- ITGB5(1.431)	16	0.000279	164.02	0.0137853	3.5544
93	hsa05200	Pathways in cancer	CCND1(1.180) <- JUN(4.179) <- MAPK1(2.425) <- MAP2K1(1.162) <- ARAF(4.631) <- HRAS(1.027) <- SOS1(1.624) <- GRB2(1.613) <- FLT3(1.262) <- FLT3LG(3.022)	10	0.00028	109.564	0.0137853	3.55284
94	hsa05020	Prion diseases	NOTCH1(1.633) <- PRNP(2.541)	2	0.000281	25.7264	0.0137853	3.55129
95	hsa05200	Pathways in cancer	CDK4(1.315) <- FOS(36.201) <- MAPK1(2.425) <- MAP2K1(1.162) <- ARAF(4.631) <- HRAS(1.027) <- SOS1(1.624) <- GRB2(1.613) <- IGF1R(2.299) <- IGF1(2.529)	10	0.000282	125.937	0.0137853	3.54975
96	hsa04510	Focal adhesion	CCND3(1.559) <- CTNNB1(2.562) |- GSK3B(0.735) |- AKT1(1.297) <- PIK3CG(3.224) <- HRAS(1.027) <- SOS1(1.624) <- GRB2(1.613) <- SHC3(1.838) <- PTK2(2.151) <- PRKCA(3.061) <- ITGB5(1.431)	12	0.000289	124.503	0.0139784	3.5391
97	hsa05200	Pathways in cancer	FIGF(3.458) <- FOS(36.201) <- MAPK1(2.425) <- MAP2K1(1.162) <- ARAF(4.631) <- HRAS(1.027) <- SOS1(1.624) <- GRB2(1.613) <- FGFR1(2.138) <- FGF13(5.486)	10	0.000292	131.079	0.0139784	3.53462
98	hsa05200	Pathways in cancer	FIGF(3.458) <- MYC(3.052) <- MAPK1(2.425) <- MAP2K1(1.162) <- ARAF(4.631) <- HRAS(1.027) <- SOS1(1.624) <- GRB2(1.613) <- IGF1R(2.299) <- IGF1(2.529)	10	0.000298	110.86	0.0139784	3.52578
99	hsa04115	p53 signaling pathway	CDK6(0.141) |- CDKN1A(1.707) <- TP53(1.310) <- ATM(1.918)	4	0.000298	56.4472	0.0139784	3.52578
100	hsa04722	Neurotrophin signaling pathway	ATF4(1.145) <- RPS6KA2(1.936) <- MAPK1(2.425) <- MAP2K1(1.162) <- RAF1(1.813) <- HRAS(1.027) <- SOS1(1.624) <- GRB2(1.613) <- SH2B3(1.476) <- NTRK1(1.225) <- NTF3(3.162)	11	0.000301	113.914	0.0139784	3.52143
101	hsa05217	Basal cell carcinoma	TCF7L1(2.735) <- CTNNB1(2.562) |- GSK3B(0.735) |- DVL3(1.608) <- FZD10(6.256) <- WNT3(3.147) <- GLI2(2.878)	7	0.000312	96.5365	0.0141232	3.50585
102	hsa05200	Pathways in cancer	FIGF(3.458) <- JUN(4.179) <- MAPK1(2.425) <- MAP2K1(1.162) <- ARAF(4.631) <- HRAS(1.027) <- RET(2.212)	7	0.000313	83.2962	0.0141232	3.50446
103	hsa04010	MAPK signaling pathway	JUN(4.179) <- MAPK8(2.355) <- MAP2K7(2.424) <- MAP3K11(1.159) <- MAPK8IP2(1.465)	5	0.000323	62.9095	0.0141232	3.4908
104	hsa05200	Pathways in cancer	FIGF(3.458) <- JUN(4.179) <- MAPK1(2.425) <- MAP2K1(1.162) <- ARAF(4.631) <- HRAS(1.027) <- NTRK1(1.225)	7	0.000334	82.3349	0.0141232	3.47625
105	hsa05200	Pathways in cancer	CCND1(1.180) <- FOS(36.201) <- MAPK1(2.425) <- MAP2K1(1.162) <- ARAF(4.631) <- HRAS(1.027) <- SOS1(1.624) <- GRB2(1.613) <- IGF1R(2.299) <- IGF1(2.529)	10	0.000341	125.593	0.0141232	3.46725
106	hsa05200	Pathways in cancer	MMP2(3.031) <- JUN(4.179) <- MAPK1(2.425) |- DAPK1(0.438)	4	0.000355	52.416	0.0141232	3.44977
107	hsa04010	MAPK signaling pathway	ELK1(2.593) <- MAPK12(1.277) <- MAP2K3(1.030) <- MAP3K5(1.143) <- DAXX(1.204) <- TGFBR2(1.728) <- TGFB2(2.927)	7	0.000358	75.4291	0.0141232	3.44612
108	hsa04310	Wnt signaling pathway	MMP7(1.088) <- TCF7L1(2.735) <- CTNNB1(2.562) |- GSK3B(0.735) |- DVL3(1.608) <- FZD10(6.256) <- WNT3(3.147) |- WIF1(0.661)	8	0.000361	102.136	0.0141232	3.44249
109	hsa04510	Focal adhesion	CCND3(1.559) <- CTNNB1(2.562) |- GSK3B(0.735) |- AKT1(1.297) <- ILK(1.467) <- PIK3CG(3.224) <- HRAS(1.027) <- SOS1(1.624) <- GRB2(1.613) <- SHC3(1.838) <- PTK2(2.151) |- PTEN(0.599)	12	0.000364	122.836	0.0141232	3.4389
110	hsa04310	Wnt signaling pathway	CCND3(1.559) <- TCF7L1(2.735) <- CTNNB1(2.562) |- GSK3B(0.735) |- DVL3(1.608) <- FZD10(6.256) <- WNT3(3.147) <- PORCN(1.279)	8	0.000367	102.305	0.0141232	3.43533
111	hsa04310	Wnt signaling pathway	MMP7(1.088) <- TCF7L1(2.735) <- CTNNB1(2.562) |- GSK3B(0.735) |- DVL3(1.608) <- APC2(2.201) <- TBL1X(2.354)	7	0.000369	84.3592	0.0141232	3.43297
112	hsa05215	Prostate cancer	CASP9(0.764) |- AKT1(1.297) <- PIK3CG(3.224) <- FGFR1(2.138) <- IGF1(2.529)	5	0.000372	62.9503	0.0141232	3.42946
113	hsa05200	Pathways in cancer	CCND1(1.180) <- FOS(36.201) <- MAPK1(2.425) <- MAP2K1(1.162) <- ARAF(4.631) <- HRAS(1.027) <- SOS1(1.624) <- GRB2(1.613) <- FGFR1(2.138) <- FGF13(5.486)	10	0.00038	128.037	0.0141232	3.42022
114	hsa04510	Focal adhesion	BIRC3(2.201) <- ELK1(2.593) <- MAPK1(2.425) <- MAP2K1(1.162) <- RAF1(1.813) <- PAK3(2.780) <- RAC2(2.502) <- VAV1(1.945) <- PIK3CG(3.224) <- HRAS(1.027) <- SOS1(1.624) <- GRB2(1.613) <- SHC3(1.838) <- PTK2(2.151) <- PRKCA(3.061) <- ITGB5(1.431)	16	0.000382	163.148	0.0141232	3.41794
115	hsa05200	Pathways in cancer	IL8(4.276) <- JUN(4.179) <- MAPK1(2.425) <- MAP2K1(1.162) <- ARAF(4.631) <- HRAS(1.027) <- SOS1(1.624) <- GRB2(1.613) <- FLT3(1.262) <- FLT3LG(3.022)	10	0.000382	110.596	0.0141232	3.41794
116	hsa04310	Wnt signaling pathway	JUN(4.179) <- TCF7L1(2.735) <- CTNNB1(2.562) <- CSNK1A1(1.963)	4	0.000383	57.607	0.0141232	3.4168
117	hsa05200	Pathways in cancer	CCND1(1.180) <- TCF7L1(2.735) <- CTNNB1(2.562) |- GSK3B(0.735) |- DVL3(1.608) <- FZD10(6.256) <- WNT3(3.147)	7	0.000384	92.7232	0.0141232	3.41567
118	hsa05200	Pathways in cancer	FIGF(3.458) <- JUN(4.179) <- MAPK1(2.425) <- MAP2K1(1.162) <- ARAF(4.631) <- HRAS(1.027) <- SOS1(1.624) <- GRB2(1.613) <- BCR(1.241)	9	0.000386	101.16	0.0141232	3.41341
119	hsa04310	Wnt signaling pathway	JUN(4.179) <- TCF7L1(2.735) <- RUVBL1(1.462)	3	0.000394	46.0689	0.0141232	3.4045
120	hsa04340	Hedgehog signaling pathway	BMP6(1.749) <- GLI2(2.878) |- CSNK1G1(0.587)	3	0.000394	38.8568	0.0141232	3.4045
121	hsa04510	Focal adhesion	CCND3(1.559) <- ELK1(2.593) <- MAPK1(2.425) <- MAP2K1(1.162) <- PAK3(2.780) <- RAC2(2.502) <- VAV1(1.945) <- PIK3CG(3.224) <- HRAS(1.027) <- SOS1(1.624) <- GRB2(1.613) <- SHC3(1.838) <- PTK2(2.151) <- PRKCA(3.061) <- ITGB5(1.431)	15	0.000396	154.625	0.0141232	3.4023
122	hsa04510	Focal adhesion	BAD(0.753) |- RAF1(1.813) <- PAK3(2.780) <- RAC2(2.502) <- VAV1(1.945) <- PIK3CG(3.224) <- HRAS(1.027) <- SOS1(1.624) <- GRB2(1.613) <- SHC3(1.838) <- PDGFRB(2.851) <- IGF1(2.529)	12	0.000396	128.493	0.0141232	3.4023
123	hsa04722	Neurotrophin signaling pathway	ATF4(1.145) <- RPS6KA2(1.936) <- MAPK1(2.425) <- MAP2K1(1.162) <- RAF1(1.813) <- HRAS(1.027) <- SOS1(1.624) <- GRB2(1.613) <- SH2B3(1.476) <- NTRK2(1.634) <- NTF3(3.162)	11	0.000396	114.243	0.0141232	3.4023
124	hsa04722	Neurotrophin signaling pathway	ATF4(1.145) <- RPS6KA2(1.936) <- MAPK1(2.425) <- MAP2K1(1.162) <- RAF1(1.813) <- HRAS(1.027) <- SOS1(1.624) <- GRB2(1.613) <- SHC3(1.838) <- NTRK3(2.746) <- NTF3(3.162)	11	0.000397	112.444	0.0141232	3.40121
125	hsa04310	Wnt signaling pathway	MYC(3.052) <- TCF7L1(2.735) <- CTNNB1(2.562) |- GSK3B(0.735) |- DVL3(1.608) <- FZD10(6.256) <- WNT3(3.147) <- PORCN(1.279)	8	0.000397	103.401	0.0141232	3.40121
126	hsa04310	Wnt signaling pathway	MMP7(1.088) <- TCF7L1(2.735) <- CTNNB1(2.562) <- FBXW11(1.140)	4	0.000408	45.893	0.0141232	3.38934
127	hsa04310	Wnt signaling pathway	JUN(4.179) <- TCF7L1(2.735) <- CTNNB1(2.562) |- GSK3B(0.735) |- DVL3(1.608) <- FZD10(6.256)	6	0.000409	90.5484	0.0141232	3.38828
128	hsa05200	Pathways in cancer	CDK4(1.315) <- MYC(3.052) <- MAPK1(2.425) <- MAP2K1(1.162) <- ARAF(4.631) <- HRAS(1.027) <- SOS1(1.624) <- GRB2(1.613) <- IGF1R(2.299) <- IGF1(2.529)	10	0.00041	108.082	0.0141232	3.38722
129	hsa05200	Pathways in cancer	CDK4(1.315) <- FOS(36.201) <- MAPK1(2.425) <- MAP2K1(1.162) <- ARAF(4.631) <- HRAS(1.027) <- SOS1(1.624) <- GRB2(1.613) <- FGFR1(2.138) <- FGF13(5.486)	10	0.000412	128.381	0.0141232	3.3851
130	hsa04510	Focal adhesion	CCND3(1.559) <- ELK1(2.593) <- MAPK1(2.425) <- MAP2K1(1.162) <- RAF1(1.813) <- PAK3(2.780) <- RAC2(2.502) <- VAV1(1.945) <- PIK3CG(3.224) <- HRAS(1.027) <- SOS1(1.624) <- GRB2(1.613) <- SHC3(1.838) <- PTK2(2.151) <- ITGB5(1.431)	15	0.000418	153.207	0.0141232	3.37882
131	hsa04510	Focal adhesion	BAD(0.753) |- RAF1(1.813) <- HRAS(1.027) <- SOS1(1.624) <- GRB2(1.613) <- SHC3(1.838) <- PDGFRB(2.851) <- IGF1(2.529)	8	0.00042	87.5347	0.0141232	3.37675
132	hsa04010	MAPK signaling pathway	ATF4(1.145) <- MAPKAPK2(1.586) <- MAPK12(1.277) <- MAP2K3(1.030) <- MAP3K5(1.143) <- DAXX(1.204) <- TGFBR2(1.728) <- TGFB2(2.927)	8	0.000425	84.0607	0.0141232	3.37161
133	hsa04722	Neurotrophin signaling pathway	ATF4(1.145) <- RPS6KA2(1.936) <- MAPK1(2.425) <- MAP2K1(1.162) <- RAF1(1.813) <- HRAS(1.027) <- SOS1(1.624) <- GRB2(1.613) <- SH2B3(1.476) <- NTRK2(1.634) <- BDNF(3.183)	11	0.000426	111.629	0.0141232	3.37059
134	hsa05200	Pathways in cancer	FIGF(3.458) <- ETS1(1.805) <- MAPK1(2.425) <- MAP2K1(1.162) <- ARAF(4.631) <- HRAS(1.027) <- SOS1(1.624) <- GRB2(1.613) <- IGF1R(2.299) <- IGF1(2.529)	10	0.000427	107.643	0.0141232	3.36957
135	hsa04310	Wnt signaling pathway	MMP7(1.088) <- TCF7L1(2.735) <- CTNNB1(2.562) |- GSK3B(0.735) |- DVL3(1.608) <- APC2(2.201) <- AXIN2(2.307) <- CSNK1A1(1.963)	8	0.000432	91.0289	0.0141232	3.36452
136	hsa04722	Neurotrophin signaling pathway	GSK3B(0.735) |- AKT1(1.297) <- PIK3CG(3.224) <- HRAS(1.027) <- SOS1(1.624) <- GRB2(1.613) <- SH2B3(1.476) <- NTRK1(1.225) <- NTF3(3.162)	9	0.000436	92.8226	0.0141232	3.36051
137	hsa04510	Focal adhesion	BAD(0.753) |- MAP2K1(1.162) <- PAK3(2.780) <- RAC2(2.502) <- VAV1(1.945) <- PIK3CG(3.224) <- HRAS(1.027) <- SOS1(1.624) <- GRB2(1.613) <- SHC3(1.838) <- PDGFRB(2.851) <- IGF1(2.529)	12	0.000444	128.127	0.0141232	3.35262
138	hsa04510	Focal adhesion	CCND3(1.559) <- CTNNB1(2.562) |- GSK3B(0.735) |- AKT1(1.297) <- PIK3CG(3.224) <- HRAS(1.027) <- SOS1(1.624) <- GRB2(1.613) <- SHC3(1.838) <- PTK2(2.151) <- ITGB5(1.431)	11	0.000446	114.211	0.0141232	3.35067
139	hsa04310	Wnt signaling pathway	FOSL1(2.269) <- TCF7L1(2.735) <- CTNNB1(2.562) |- GSK3B(0.735) |- DVL3(1.608) <- FZD10(6.256) <- WNT3(3.147) <- PORCN(1.279)	8	0.000446	99.673	0.0141232	3.35067
140	hsa05200	Pathways in cancer	FIGF(3.458) <- ETS1(1.805) <- MAPK1(2.425) <- MAP2K1(1.162) <- ARAF(4.631) <- HRAS(1.027) <- SOS1(1.624) <- GRB2(1.613) <- FGFR1(2.138) <- FGF13(5.486)	10	0.000454	110.086	0.0141232	3.34294
141	hsa04310	Wnt signaling pathway	JUN(4.179) <- TCF7L1(2.735) <- CTNNB1(2.562) |- GSK3B(0.735) <- PRKACB(0.405)	5	0.000459	71.3428	0.0141232	3.33819
142	hsa04730	Long-term depression	GNAO1(7.981) <- IGF1R(2.299) <- IGF1(2.529)	3	0.000461	43.5623	0.0141232	3.3363
143	hsa05200	Pathways in cancer	CCND1(1.180) <- MYC(3.052) <- MAPK1(2.425) <- MAP2K1(1.162) <- ARAF(4.631) <- HRAS(1.027) <- SOS1(1.624) <- GRB2(1.613) <- IGF1R(2.299) <- IGF1(2.529)	10	0.000463	107.713	0.0141232	3.33442
144	hsa05200	Pathways in cancer	CCND1(1.180) <- JUN(4.179) <- MAPK1(2.425) <- MAP2K1(1.162) <- ARAF(4.631) <- HRAS(1.027) <- SOS1(1.624) <- GRB2(1.613) <- PDGFRB(2.851) <- PDGFB(5.234)	10	0.000466	114.773	0.0141232	3.33161
145	hsa05200	Pathways in cancer	MYC(3.052) <- TCF7L1(2.735) <- CTNNB1(2.562) |- GSK3B(0.735) |- DVL3(1.608) <- FZD10(6.256) <- WNT3(3.147)	7	0.000467	94.8023	0.0141232	3.33068
146	hsa04650	Natural killer cell mediated cytotoxicity	FAS(3.374) <- IFNGR1(2.086) <- IFNG(1.322) <- MAPK1(2.425) <- MAP2K1(1.162) <- ARAF(4.631) <- HRAS(1.027) <- SOS1(1.624) <- GRB2(1.613) <- LAT(1.781) |- PTPN11(0.417) <- KIR2DL3(0.632) <- HLA-C(0.655)	13	0.000469	128.159	0.0141232	3.32883
147	hsa04310	Wnt signaling pathway	JUN(4.179) <- TCF7L1(2.735) <- CTNNB1(2.562) |- GSK3B(0.735) |- DVL3(1.608) <- FZD10(6.256) <- WNT3(3.147)	7	0.00047	103.368	0.0141232	3.3279
148	hsa05200	Pathways in cancer	MMP2(3.031) <- MYC(3.052) <- MAPK1(2.425) <- MAP2K1(1.162) <- ARAF(4.631) <- HRAS(1.027) <- SOS1(1.624) <- GRB2(1.613) <- PDGFRB(2.851) <- PDGFB(5.234)	10	0.000476	108.118	0.0141232	3.32239
149	hsa04722	Neurotrophin signaling pathway	ATF4(1.145) <- MAPKAPK2(1.586) <- MAPK12(1.277) <- HRAS(1.027) |- RPS6KA6(0.089) <- MAPK3(0.739) <- MAP2K2(0.625) <- BRAF(0.710) <- RAP1A(0.604)	9	0.000478	105.45	0.0141232	3.32057
150	hsa04722	Neurotrophin signaling pathway	RELA(1.663) <- NFKBIA(1.558) <- AKT1(1.297) <- PIK3CG(3.224) <- HRAS(1.027) <- SOS1(1.624) <- GRB2(1.613) <- SH2B3(1.476) <- NTRK2(1.634) <- NTF3(3.162)	10	0.000478	104.796	0.0141232	3.32057
151	hsa04510	Focal adhesion	BIRC3(2.201) <- ELK1(2.593) <- MAPK1(2.425) <- MAP2K1(1.162) <- PAK3(2.780) <- RAC2(2.502) <- VAV1(1.945) <- PIK3CG(3.224) <- HRAS(1.027) <- SOS1(1.624) <- GRB2(1.613) <- SHC3(1.838) <- PTK2(2.151) <- PRKCA(3.061) <- ITGB5(1.431)	15	0.000482	153.753	0.0141232	3.31695
152	hsa05218	Melanoma	CCND1(1.180) <- MAPK1(2.425) <- MAP2K1(1.162) <- ARAF(4.631) <- HRAS(1.027) <- FGFR1(2.138) <- IGF1(2.529)	7	0.000483	81.0502	0.0141232	3.31605
153	hsa05214	Glioma	PIK3CG(3.224) <- HRAS(1.027) <- SOS1(1.624) <- GRB2(1.613) <- SHC3(1.838) <- IGF1R(2.299) <- IGF1(2.529)	7	0.000483	77.3679	0.0141232	3.31605
154	hsa04510	Focal adhesion	BAD(0.753) |- MAP2K1(1.162) <- PAK3(2.780) <- RAC2(2.502) <- VAV1(1.945) <- PIK3CG(3.224) <- HRAS(1.027) <- SOS1(1.624) <- GRB2(1.613) <- SHC3(1.838) <- FYN(4.286) <- CAV1(3.937) <- ITGB5(1.431)	13	0.000492	137.441	0.0141232	3.30803
155	hsa04510	Focal adhesion	BAD(0.753) |- MAP2K1(1.162) <- RAF1(1.813) <- PAK3(2.780) <- RAC2(2.502) <- VAV1(1.945) <- PIK3CG(3.224) <- HRAS(1.027) <- SOS1(1.624) <- GRB2(1.613) <- SHC3(1.838) <- PDGFRB(2.851) <- IGF1(2.529)	13	0.000496	137.054	0.0141232	3.30452
156	hsa04512	ECM-receptor interaction	SDC2(3.091) <- COL1A2(4.262)	2	0.000497	31.2843	0.0141232	3.30364
157	hsa04510	Focal adhesion	ITGA5(3.197) <- FLNA(6.064)	2	0.000497	29.9501	0.0141232	3.30364
158	hsa05200	Pathways in cancer	MMP2(3.031) <- FOS(36.201) <- MAPK1(2.425) <- MAP2K1(1.162) <- ARAF(4.631) <- HRAS(1.027) <- SOS1(1.624) <- GRB2(1.613) <- PDGFRB(2.851) <- PDGFB(5.234)	10	0.000499	125.915	0.0141232	3.3019
159	hsa04722	Neurotrophin signaling pathway	RELA(1.663) <- NFKBIA(1.558) <- AKT1(1.297) <- PIK3CG(3.224) <- HRAS(1.027) <- SOS1(1.624) <- GRB2(1.613) <- SHC3(1.838) <- NTRK3(2.746) <- NTF3(3.162)	10	0.000499	102.997	0.0141232	3.3019
160	hsa05200	Pathways in cancer	CDK4(1.315) <- JUN(4.179) <- MAPK1(2.425) <- MAP2K1(1.162) <- ARAF(4.631) <- HRAS(1.027) <- SOS1(1.624) <- GRB2(1.613) <- PDGFRB(2.851) <- PDGFB(5.234)	10	0.000501	115.117	0.0141232	3.30016
161	hsa04010	MAPK signaling pathway	ELK1(2.593) <- MAPK1(2.425) <- MAP2K1(1.162) <- RAF1(1.813) <- RRAS(1.890) <- RASGRP4(2.806) <- CACNA1B(4.574)	7	0.000501	81.9686	0.0141232	3.30016
162	hsa04510	Focal adhesion	CCND3(1.559) <- CTNNB1(2.562) |- GSK3B(0.735) |- AKT1(1.297) <- ILK(1.467) <- PIK3CG(3.224) <- PTK2(2.151) <- PRKCA(3.061) <- ITGB5(1.431)	9	0.000502	98.252	0.0141232	3.2993
163	hsa04310	Wnt signaling pathway	MYC(3.052) <- TCF7L1(2.735) <- CTNNB1(2.562) |- GSK3B(0.735) |- DVL3(1.608) <- APC2(2.201) <- TBL1X(2.354)	7	0.000502	87.8742	0.0141232	3.2993
164	hsa04510	Focal adhesion	ACTB(1.336) <- MYL9(9.088) <- MYLK(2.873) |- PAK1(0.479) <- RAC1(0.506) <- VAV3(0.220) <- PIK3CA(0.851) <- ERBB2(0.361) <- PDGFA(0.242)	9	0.000504	117.137	0.0141232	3.29757
165	hsa05215	Prostate cancer	NFKBIA(1.558) <- IKBKB(1.608) <- AKT1(1.297) <- PIK3CG(3.224) <- FGFR1(2.138) <- IGF1(2.529)	6	0.000507	75.5979	0.0141232	3.29499
166	hsa04310	Wnt signaling pathway	JUN(4.179) <- TCF7L1(2.735) <- CTNNB1(2.562) <- APC2(2.201) <- AXIN2(2.307) <- CSNK1A1(1.963)	6	0.000508	78.927	0.0141232	3.29414
167	hsa04722	Neurotrophin signaling pathway	GSK3B(0.735) |- AKT1(1.297) <- PIK3CG(3.224) <- HRAS(1.027) <- SOS1(1.624) <- GRB2(1.613) <- SH2B3(1.476) <- NTRK3(2.746) <- NTF3(3.162)	9	0.00051	92.9232	0.0141232	3.29243
168	hsa05217	Basal cell carcinoma	PTCH1(1.863) <- GLI2(2.878)	2	0.000513	25.2565	0.0141232	3.28988
169	hsa04510	Focal adhesion	CCND3(1.559) <- CTNNB1(2.562) |- GSK3B(0.735) |- AKT1(1.297) <- ILK(1.467) <- PIK3CG(3.224) <- PDGFRB(2.851) <- IGF1(2.529)	8	0.000517	97.2085	0.0141232	3.28651
170	hsa04010	MAPK signaling pathway	ATF4(1.145) <- RPS6KA2(1.936) <- MAPK1(2.425) <- MAP2K1(1.162) <- RAF1(1.813) <- RRAS(1.890) <- RASGRP4(2.806) <- CACNA1B(4.574)	8	0.000517	93.2057	0.0141232	3.28651
171	hsa04810	Regulation of actin cytoskeleton	CFL2(4.003) <- SSH1(1.732)	2	0.000526	24.8061	0.0141642	3.27901
172	hsa05200	Pathways in cancer	MMP2(3.031) <- ETS1(1.805) <- MAPK1(2.425) <- MAP2K1(1.162) <- ARAF(4.631) <- HRAS(1.027) <- SOS1(1.624) <- GRB2(1.613) <- FLT3(1.262) <- FLT3LG(3.022)	10	0.000529	99.7827	0.0141642	3.27654
173	hsa04310	Wnt signaling pathway	CCND3(1.559) <- TCF7L1(2.735) <- CTNNB1(2.562) |- GSK3B(0.735) |- DVL3(1.608) <- APC2(2.201) <- TBL1X(2.354)	7	0.000532	86.7777	0.0141642	3.27409
174	hsa04510	Focal adhesion	BAD(0.753) |- MAP2K1(1.162) <- RAF1(1.813) <- PAK3(2.780) <- RAC2(2.502) <- VAV1(1.945) <- PIK3CG(3.224) <- HRAS(1.027) <- SOS1(1.624) <- GRB2(1.613) <- SHC3(1.838) <- FYN(4.286) <- CAV1(3.937) <- ITGB5(1.431)	14	0.000534	146.409	0.0141642	3.27246
175	hsa05200	Pathways in cancer	CDK4(1.315) <- MYC(3.052) <- MAPK1(2.425) <- MAP2K1(1.162) <- ARAF(4.631) <- HRAS(1.027) <- SOS1(1.624) <- GRB2(1.613) <- FGFR1(2.138) <- FGF13(5.486)	10	0.000536	110.525	0.0141642	3.27084
176	hsa04510	Focal adhesion	BAD(0.753) |- RAF1(1.813) <- PAK3(2.780) <- RAC2(2.502) <- VAV1(1.945) <- PIK3CG(3.224) <- HRAS(1.027) <- SOS1(1.624) <- GRB2(1.613) <- SHC3(1.838) <- FYN(4.286) <- CAV1(3.937) <- ITGB5(1.431)	13	0.000537	137.807	0.0141642	3.27003
177	hsa04722	Neurotrophin signaling pathway	ATF4(1.145) <- MAPKAPK2(1.586) <- MAPK12(1.277) <- HRAS(1.027) |- RPS6KA6(0.089) <- MAPK3(0.739) <- MAP2K2(0.625) <- BRAF(0.710) <- RAP1A(0.604)	9	0.000544	105.45	0.0141642	3.2644
178	hsa04510	Focal adhesion	BAD(0.753) |- RAF1(1.813) <- PAK3(2.780) <- RAC2(2.502) <- VAV1(1.945) <- PIK3CG(3.224) <- HRAS(1.027) <- SOS1(1.624) <- GRB2(1.613) <- SHC3(1.838) <- PTK2(2.151) <- PDGFRB(2.851) <- IGF1(2.529)	13	0.000547	137.079	0.0141642	3.26201
179	hsa04510	Focal adhesion	BIRC3(2.201) <- ELK1(2.593) <- MAPK1(2.425) <- MAP2K1(1.162) <- RAF1(1.813) <- PAK3(2.780) <- RAC2(2.502) <- VAV1(1.945) <- PIK3CG(3.224) <- HRAS(1.027) <- SOS1(1.624) <- GRB2(1.613) <- SHC3(1.838) <- PTK2(2.151) <- ITGB5(1.431)	15	0.000548	152.335	0.0141642	3.26122
180	hsa04650	Natural killer cell mediated cytotoxicity	FAS(3.374) <- IFNGR1(2.086) <- IFNG(1.322) <- MAPK1(2.425) <- MAP2K1(1.162) <- ARAF(4.631) <- HRAS(1.027) <- SOS1(1.624) <- GRB2(1.613) <- LAT(1.781) |- PTPN11(0.417) <- KIR3DL2(0.721) <- HLA-B(0.795)	13	0.000549	127.267	0.0141642	3.26043
181	hsa04310	Wnt signaling pathway	CCND3(1.559) <- TCF7L1(2.735) <- CTNNB1(2.562) |- GSK3B(0.735) |- DVL3(1.608) <- FZD10(6.256) <- WNT3(3.147) |- WIF1(0.661)	8	0.00056	104.554	0.0142237	3.25181
182	hsa04510	Focal adhesion	CCND3(1.559) <- ELK1(2.593) <- MAPK1(2.425) <- MAP2K1(1.162) <- RAF1(1.813) <- HRAS(1.027) <- SOS1(1.624) <- GRB2(1.613) <- SHC3(1.838) <- PTK2(2.151) <- PRKCA(3.061) <- ITGB5(1.431)	12	0.000564	122.263	0.0142237	3.24872
183	hsa04722	Neurotrophin signaling pathway	RELA(1.663) <- NFKBIA(1.558) <- AKT1(1.297) <- PIK3CG(3.224) <- HRAS(1.027) |- RPS6KA6(0.089) <- MAPK3(0.739) <- MAP2K2(0.625) <- BRAF(0.710) <- RAP1A(0.604)	10	0.000566	116.726	0.0142237	3.24718
184	hsa04510	Focal adhesion	CCND3(1.559) <- ELK1(2.593) <- MAPK1(2.425) <- MAP2K1(1.162) <- RAF1(1.813) <- PAK3(2.780) <- RAC2(2.502) <- VAV1(1.945) <- PIK3CG(3.224) <- HRAS(1.027) <- SOS1(1.624) <- GRB2(1.613) <- SHC3(1.838) <- PTK2(2.151) |- PTEN(0.599)	15	0.000575	150.538	0.0142237	3.24033
185	hsa04310	Wnt signaling pathway	JUN(4.179) <- TCF7L1(2.735) <- CTNNB1(2.562) |- GSK3B(0.735) |- DVL3(1.608)	5	0.000576	73.223	0.0142237	3.23958
186	hsa05200	Pathways in cancer	FIGF(3.458) <- FOS(36.201) <- MAPK1(2.425) <- MAP2K1(1.162) <- ARAF(4.631) <- HRAS(1.027) <- SOS1(1.624) <- GRB2(1.613) <- FLT3(1.262) <- FLT3LG(3.022)	10	0.000581	121.913	0.0142237	3.23582
187	hsa04722	Neurotrophin signaling pathway	RELA(1.663) <- NFKBIA(1.558) <- AKT1(1.297) <- PIK3CG(3.224) <- HRAS(1.027) <- SOS1(1.624) <- GRB2(1.613) <- SH2B3(1.476) <- NTRK1(1.225) <- NTF3(3.162)	10	0.000582	104.468	0.0142237	3.23508
188	hsa05200	Pathways in cancer	IL8(4.276) <- FOS(36.201) <- MAPK1(2.425) <- MAP2K1(1.162) <- ARAF(4.631) <- HRAS(1.027) <- SOS1(1.624) <- GRB2(1.613) <- IGF1R(2.299) <- IGF1(2.529)	10	0.000583	126.525	0.0142237	3.23433
189	hsa04310	Wnt signaling pathway	MMP7(1.088) <- TCF7L1(2.735) <- CTNNB1(2.562) |- GSK3B(0.735) |- DVL3(1.608) <- AXIN2(2.307) <- CSNK1A1(1.963)	7	0.000583	79.8902	0.0142237	3.23433
190	hsa05200	Pathways in cancer	CCND1(1.180) <- MYC(3.052) <- MAPK1(2.425) <- MAP2K1(1.162) <- ARAF(4.631) <- HRAS(1.027) <- SOS1(1.624) <- GRB2(1.613) <- FGFR1(2.138) <- FGF13(5.486)	10	0.000585	110.156	0.0142237	3.23284
191	hsa04310	Wnt signaling pathway	MYC(3.052) <- TCF7L1(2.735) <- CTNNB1(2.562) |- GSK3B(0.735) |- DVL3(1.608) <- FZD10(6.256) <- WNT3(3.147) |- WIF1(0.661)	8	0.000589	105.651	0.0142237	3.22988
192	hsa04310	Wnt signaling pathway	FOSL1(2.269) <- TCF7L1(2.735) <- CTNNB1(2.562) |- GSK3B(0.735) |- DVL3(1.608) <- APC2(2.201) <- TBL1X(2.354)	7	0.000591	84.1459	0.0142237	3.22841
193	hsa04510	Focal adhesion	CCND3(1.559) <- ELK1(2.593) <- MAPK1(2.425) <- MAP2K1(1.162) <- PAK3(2.780) <- RAC2(2.502) <- VAV1(1.945) <- PIK3CG(3.224) <- HRAS(1.027) <- SOS1(1.624) <- GRB2(1.613) <- SHC3(1.838) <- PTK2(2.151) <- ITGB5(1.431)	14	0.000595	144.157	0.0142237	3.22548
194	hsa05214	Glioma	PIK3CG(3.224) <- MAP2K1(1.162) <- ARAF(4.631) <- HRAS(1.027) <- SOS1(1.624) <- GRB2(1.613) <- SHC3(1.838) <- IGF1R(2.299) <- IGF1(2.529)	9	0.000595	98.3764	0.0142237	3.22548
195	hsa04510	Focal adhesion	BAD(0.753) |- MAP2K1(1.162) <- RAF1(1.813) <- PAK3(2.780) <- RAC2(2.502) <- VAV1(1.945) <- PIK3CG(3.224) <- HRAS(1.027) <- SOS1(1.624) <- GRB2(1.613) <- SHC3(1.838) <- PTK2(2.151) <- PDGFRB(2.851) <- IGF1(2.529)	14	0.000607	145.68	0.0142237	3.21681
196	hsa04310	Wnt signaling pathway	VANGL2(1.012) <- PRICKLE2(2.344) <- DVL3(1.608) <- FZD10(6.256) <- WNT9A(1.747)	5	0.000607	64.884	0.0142237	3.21681
197	hsa04510	Focal adhesion	BAD(0.753) |- MAP2K1(1.162) <- PAK3(2.780) <- RAC2(2.502) <- VAV1(1.945) <- PIK3CG(3.224) <- HRAS(1.027) <- SOS1(1.624) <- GRB2(1.613) <- SHC3(1.838) <- PTK2(2.151) <- PDGFRB(2.851) <- IGF1(2.529)	13	0.000611	136.713	0.0142237	3.21396
198	hsa05222	Small cell lung cancer	CCND1(1.180) <- RELA(1.663) <- NFKBIA(1.558) <- IKBKB(1.608) <- AKT1(1.297) <- PIK3CG(3.224) <- PTK2(2.151) <- ITGA3(1.002) <- LAMC1(6.932)	9	0.000616	98.0657	0.0142237	3.21042
199	hsa05200	Pathways in cancer	CDK4(1.315) <- JUN(4.179) <- MAPK1(2.425) <- MAP2K1(1.162) <- ARAF(4.631) <- HRAS(1.027) <- SOS1(1.624) <- GRB2(1.613) <- BCR(1.241)	9	0.000617	98.3569	0.0142237	3.20971
200	hsa04510	Focal adhesion	CCND3(1.559) <- CTNNB1(2.562) |- GSK3B(0.735) |- AKT1(1.297) <- PIK3CG(3.224) <- HRAS(1.027) <- SOS1(1.624) <- GRB2(1.613) <- SHC3(1.838) <- PTK2(2.151) |- PTEN(0.599)	11	0.000621	111.542	0.0142237	3.20691
201	hsa04650	Natural killer cell mediated cytotoxicity	FAS(3.374) <- IFNGR1(2.086) <- IFNG(1.322) <- MAPK1(2.425) <- MAP2K1(1.162) <- ARAF(4.631) <- HRAS(1.027) <- SOS1(1.624) <- GRB2(1.613) <- LCP2(2.682) |- PTPN11(0.417) <- KIR2DL3(0.632) <- HLA-C(0.655)	13	0.000627	128.75	0.0142237	3.20273
202	hsa04510	Focal adhesion	BIRC3(2.201) <- ELK1(2.593) <- MAPK1(2.425) <- MAP2K1(1.162) <- RAF1(1.813) <- HRAS(1.027) <- SOS1(1.624) <- GRB2(1.613) <- SHC3(1.838) <- PTK2(2.151) <- PRKCA(3.061) <- ITGB5(1.431)	12	0.000627	121.391	0.0142237	3.20273
203	hsa04510	Focal adhesion	CCND3(1.559) <- ELK1(2.593) <- MAPK1(2.425) <- MAP2K1(1.162) <- PAK3(2.780) <- RAC2(2.502) <- VAV1(1.945) <- PIK3CG(3.224) <- HRAS(1.027) <- SOS1(1.624) <- GRB2(1.613) <- SHC3(1.838) <- PTK2(2.151) |- PTEN(0.599)	14	0.000628	141.487	0.0142237	3.20204
204	hsa05200	Pathways in cancer	CDK4(1.315) <- ETS1(1.805) <- MAPK1(2.425) <- MAP2K1(1.162) <- ARAF(4.631) <- HRAS(1.027) <- SOS1(1.624) <- GRB2(1.613) <- IGF1R(2.299) <- IGF1(2.529)	10	0.000629	104.839	0.0142237	3.20135
205	hsa05200	Pathways in cancer	CDK4(1.315) <- JUN(4.179) <- MAPK1(2.425) |- DAPK1(0.438)	4	0.000632	50.7967	0.0142237	3.19928
206	hsa04722	Neurotrophin signaling pathway	RELA(1.663) <- NFKBIA(1.558) <- AKT1(1.297) <- PIK3CG(3.224) <- HRAS(1.027) <- SOS1(1.624) <- GRB2(1.613) <- SH2B3(1.476) <- NTRK2(1.634) <- BDNF(3.183)	10	0.000634	102.182	0.0142237	3.19791
207	hsa04010	MAPK signaling pathway	PLA2G12B(0.539) <- MAPK3(0.739) |- DUSP1(6.136)	3	0.000634	42.081	0.0142237	3.19791
208	hsa04010	MAPK signaling pathway	JUN(4.179) <- MAPK8(2.355) |- HSPA1B(0.341)	3	0.000641	43.8552	0.0143116	3.19314
209	hsa05014	Amyotrophic lateral sclerosis (ALS)	NEFL(6.289) |- SOD1(0.672)	2	0.000656	30.6249	0.0145042	3.1831
210	hsa04510	Focal adhesion	CCND3(1.559) <- JUN(4.179) <- MAPK8(2.355) <- RAC2(2.502) <- VAV1(1.945) <- PIK3CG(3.224) <- PTK2(2.151) <- PRKCA(3.061) <- ITGB5(1.431)	9	0.000657	105.237	0.0145042	3.18243
211	hsa04722	Neurotrophin signaling pathway	GSK3B(0.735) |- AKT1(1.297) <- PIK3CG(3.224) <- HRAS(1.027) <- SOS1(1.624) <- GRB2(1.613) <- SH2B3(1.476) <- NTRK2(1.634) <- NTF3(3.162)	9	0.000659	93.1509	0.0145042	3.18111
212	hsa05200	Pathways in cancer	CCND1(1.180) <- JUN(4.179) <- MAPK1(2.425) <- MAP2K1(1.162) <- ARAF(4.631) <- HRAS(1.027) <- RET(2.212)	7	0.000669	80.1492	0.0146549	3.17457
213	hsa04010	MAPK signaling pathway	JUN(4.179) <- MAPK8(2.355) <- MAP2K7(2.424) |- PPM1A(0.386)	4	0.000675	56.1168	0.0146615	3.1707
214	hsa04722	Neurotrophin signaling pathway	BAD(0.753) |- AKT1(1.297) <- PIK3CG(3.224) <- HRAS(1.027) <- SOS1(1.624) <- GRB2(1.613) <- SH2B3(1.476) <- NTRK3(2.746) <- NTF3(3.162)	9	0.000685	92.8609	0.0146615	3.16431
215	hsa05218	Melanoma	BAD(0.753) |- AKT1(1.297) <- PIK3CG(3.224) <- HRAS(1.027) <- FGFR1(2.138) <- IGF1(2.529)	6	0.000685	71.6257	0.0146615	3.16431
216	hsa04722	Neurotrophin signaling pathway	ATF4(1.145) <- RPS6KA2(1.936) <- MAPK1(2.425) <- MAP2K1(1.162) <- RAF1(1.813) <- HRAS(1.027) <- SOS1(1.624) <- GRB2(1.613) <- NTRK3(2.746) <- NTF3(3.162)	10	0.000687	101.782	0.0146615	3.16304
217	hsa04722	Neurotrophin signaling pathway	RELA(1.663) <- NFKBIA(1.558) <- AKT1(1.297) <- PIK3CG(3.224) <- HRAS(1.027) |- RPS6KA6(0.089) <- MAPK3(0.739) <- MAP2K2(0.625) <- PRKCD(0.780)	9	0.000688	108.273	0.0146615	3.16241
218	hsa04310	Wnt signaling pathway	FOSL1(2.269) <- TCF7L1(2.735) <- CTNNB1(2.562) |- GSK3B(0.735) |- DVL3(1.608) <- FZD10(6.256) <- WNT3(3.147) |- WIF1(0.661)	8	0.000689	101.923	0.0146615	3.16178
219	hsa04510	Focal adhesion	BIRC3(2.201) <- ELK1(2.593) <- MAPK1(2.425) <- MAP2K1(1.162) <- PAK3(2.780) <- RAC2(2.502) <- VAV1(1.945) <- PIK3CG(3.224) <- HRAS(1.027) <- SOS1(1.624) <- GRB2(1.613) <- SHC3(1.838) <- PTK2(2.151) |- PTEN(0.599)	14	0.000715	140.616	0.0146615	3.14569
220	hsa05213	Endometrial cancer	CCND1(1.180) <- TCF7L1(2.735) <- CTNNB1(2.562) |- APC(0.507)	4	0.000717	48.1692	0.0146615	3.14448
221	hsa04510	Focal adhesion	BAD(0.753) |- MAP2K1(1.162) <- RAF1(1.813) <- HRAS(1.027) <- SOS1(1.624) <- GRB2(1.613) <- SHC3(1.838) <- PDGFRB(2.851) <- IGF1(2.529)	9	0.00072	96.0599	0.0146615	3.14267
222	hsa05200	Pathways in cancer	MMP2(3.031) <- JUN(4.179) <- MAPK1(2.425) <- MAP2K1(1.162) <- ARAF(4.631) <- HRAS(1.027) <- SOS1(1.624) <- GRB2(1.613) <- KIT(1.430)	9	0.000725	102.311	0.0146615	3.13966
223	hsa04722	Neurotrophin signaling pathway	RELA(1.663) <- NFKBIA(1.558) <- AKT1(1.297) <- PIK3CG(3.224) <- IRS1(4.186) <- NTRK3(2.746) <- NTF3(3.162)	7	0.000729	79.8815	0.0146615	3.13727
224	hsa04910	Insulin signaling pathway	ELK1(2.593) <- MAPK1(2.425) <- MAP2K1(1.162) <- ARAF(4.631) <- HRAS(1.027) <- SOS1(1.624) <- GRB2(1.613) <- IRS1(4.186) <- INSR(1.320) <- INS(1.573)	10	0.000731	105.1	0.0146615	3.13608
225	hsa05200	Pathways in cancer	MAPK8(2.355) <- RHOA(4.286) <- RALGDS(1.478) <- HRAS(1.027) <- SOS1(1.624) <- GRB2(1.613) <- IGF1R(2.299) <- IGF1(2.529)	8	0.000731	89.0706	0.0146615	3.13608
226	hsa04010	MAPK signaling pathway	JUN(4.179) <- MAPK8(2.355) |- DUSP3(0.792)	3	0.000731	41.1597	0.0146615	3.13608
227	hsa04510	Focal adhesion	BIRC3(2.201) <- ELK1(2.593) <- MAPK1(2.425) <- MAP2K1(1.162) <- RAF1(1.813) <- PAK3(2.780) <- RAC2(2.502) <- VAV1(1.945) <- PIK3CG(3.224) <- HRAS(1.027) <- SOS1(1.624) <- GRB2(1.613) <- SHC3(1.838) <- PTK2(2.151) |- PTEN(0.599)	15	0.000732	149.666	0.0146615	3.13549
228	hsa04722	Neurotrophin signaling pathway	RELA(1.663) <- NFKBIA(1.558) <- AKT1(1.297) <- PIK3CG(3.224) <- HRAS(1.027) |- RPS6KA6(0.089) <- MAPK3(0.739) <- MAP2K2(0.625) <- BRAF(0.710) <- RAP1A(0.604)	10	0.000736	116.726	0.0146615	3.13312
229	hsa04650	Natural killer cell mediated cytotoxicity	FAS(3.374) <- IFNGR1(2.086) <- IFNG(1.322) <- MAPK1(2.425) <- MAP2K1(1.162) <- ARAF(4.631) <- HRAS(1.027) <- SOS1(1.624) <- GRB2(1.613) <- LCP2(2.682) |- PTPN11(0.417) <- KIR3DL2(0.721) <- HLA-B(0.795)	13	0.000739	127.859	0.0146615	3.13136
230	hsa05200	Pathways in cancer	IL8(4.276) <- JUN(4.179) <- MAPK1(2.425) <- MAP2K1(1.162) <- ARAF(4.631) <- HRAS(1.027) <- SOS1(1.624) <- GRB2(1.613) <- PDGFRB(2.851) <- PDGFB(5.234)	10	0.000739	115.806	0.0146615	3.13136
231	hsa04910	Insulin signaling pathway	ELK1(2.593) <- MAPK1(2.425) <- MAP2K1(1.162) <- ARAF(4.631) <- HRAS(1.027) <- SOS1(1.624) <- GRB2(1.613) <- IRS1(4.186) |- PTPRF(0.436)	9	0.000745	98.5257	0.0146615	3.12784
232	hsa04722	Neurotrophin signaling pathway	ATF4(1.145) <- RPS6KA2(1.936) <- MAPK1(2.425) <- MAP2K1(1.162) <- RAF1(1.813) <- HRAS(1.027) <- SOS1(1.624) <- GRB2(1.613) <- SHC3(1.838) <- NTRK1(1.225) <- NTF3(3.162)	11	0.000748	112.343	0.0146615	3.1261
233	hsa04310	Wnt signaling pathway	JUN(4.179) <- TCF7L1(2.735) <- CTNNB1(2.562)	3	0.000748	48.3737	0.0146615	3.1261
234	hsa04510	Focal adhesion	BIRC3(2.201) <- ELK1(2.593) <- MAPK1(2.425) <- MAP2K1(1.162) <- PAK3(2.780) <- RAC2(2.502) <- VAV1(1.945) <- PIK3CG(3.224) <- HRAS(1.027) <- SOS1(1.624) <- GRB2(1.613) <- SHC3(1.838) <- PTK2(2.151) <- ITGB5(1.431)	14	0.000749	143.285	0.0146615	3.12552
235	hsa04650	Natural killer cell mediated cytotoxicity	TNF(1.009) <- MAPK1(2.425) <- MAP2K1(1.162) <- ARAF(4.631) <- HRAS(1.027) <- SOS1(1.624) <- GRB2(1.613) <- LAT(1.781) |- PTPN11(0.417) <- KIR2DL3(0.632) <- HLA-C(0.655)	11	0.000756	108.531	0.0146615	3.12148
236	hsa04510	Focal adhesion	BAD(0.753) |- RAF1(1.813) <- HRAS(1.027) <- SOS1(1.624) <- GRB2(1.613) <- SHC3(1.838) <- PTK2(2.151) <- PDGFRB(2.851) <- IGF1(2.529)	9	0.000759	96.084	0.0146615	3.11976
237	hsa04910	Insulin signaling pathway	ELK1(2.593) <- MAPK1(2.425) <- MAP2K1(1.162) <- ARAF(4.631) <- HRAS(1.027) <- SOS1(1.624) <- GRB2(1.613) <- IRS1(4.186) <- INSR(1.320) |- PTPRF(0.436)	10	0.00076	106.872	0.0146615	3.11919
238	hsa04722	Neurotrophin signaling pathway	RELA(1.663) <- NFKBIA(1.558) <- AKT1(1.297) <- PIK3CG(3.224) <- HRAS(1.027) |- RPS6KA6(0.089) <- MAPK3(0.739) <- MAP2K2(0.625) <- PRKCD(0.780)	9	0.000765	108.273	0.0146615	3.11634
239	hsa05215	Prostate cancer	BAD(0.753) |- AKT1(1.297) <- PIK3CG(3.224) <- FGFR1(2.138) <- IGF1(2.529)	5	0.000767	63.2586	0.0146615	3.1152
240	hsa04310	Wnt signaling pathway	CCND3(1.559) <- TCF7L1(2.735) <- CTNNB1(2.562) <- FBXW11(1.140)	4	0.00077	48.3116	0.0146615	3.11351
241	hsa04010	MAPK signaling pathway	JUN(4.179) <- MAPK8(2.355) |- PTPRR(0.333)	3	0.000772	44.234	0.0146615	3.11238
242	hsa04510	Focal adhesion	CCND3(1.559) <- CTNNB1(2.562) |- GSK3B(0.735) |- AKT1(1.297) <- ILK(1.467) <- PIK3CG(3.224) <- PTK2(2.151) <- PDGFRB(2.851) <- IGF1(2.529)	9	0.000773	105.73	0.0146615	3.11182
243	hsa04722	Neurotrophin signaling pathway	BAD(0.753) |- AKT1(1.297) <- PIK3CG(3.224) <- HRAS(1.027) <- SOS1(1.624) <- GRB2(1.613) <- SH2B3(1.476) <- NTRK1(1.225) <- NTF3(3.162)	9	0.000773	92.7603	0.0146615	3.11182
244	hsa04310	Wnt signaling pathway	CSNK2A2(1.276) <- DVL3(1.608) <- FZD10(6.256) <- WNT3(3.147) <- PORCN(1.279)	5	0.000773	64.2923	0.0146615	3.11182
245	hsa05200	Pathways in cancer	IL8(4.276) <- FOS(36.201) <- MAPK1(2.425) <- MAP2K1(1.162) <- ARAF(4.631) <- HRAS(1.027) <- SOS1(1.624) <- GRB2(1.613) <- FGFR1(2.138) <- FGF13(5.486)	10	0.000779	128.968	0.0146615	3.10846
246	hsa05200	Pathways in cancer	CDK4(1.315) <- ETS1(1.805) <- MAPK1(2.425) <- MAP2K1(1.162) <- ARAF(4.631) <- HRAS(1.027) <- SOS1(1.624) <- GRB2(1.613) <- FGFR1(2.138) <- FGF13(5.486)	10	0.000784	107.283	0.0146615	3.10568
247	hsa04310	Wnt signaling pathway	CCND3(1.559) <- TCF7L1(2.735) <- CTNNB1(2.562) |- CTNNBIP1(0.999)	4	0.000785	47.992	0.0146615	3.10513
248	hsa05200	Pathways in cancer	CCND1(1.180) <- ETS1(1.805) <- MAPK1(2.425) <- MAP2K1(1.162) <- ARAF(4.631) <- HRAS(1.027) <- SOS1(1.624) <- GRB2(1.613) <- IGF1R(2.299) <- IGF1(2.529)	10	0.000791	104.47	0.0146615	3.10182
249	hsa05200	Pathways in cancer	CDK4(1.315) <- JUN(4.179) <- MAPK1(2.425) <- MAP2K1(1.162) <- ARAF(4.631) <- HRAS(1.027) <- RET(2.212)	7	0.000792	80.4927	0.0146615	3.10127
250	hsa05200	Pathways in cancer	MMP2(3.031) <- FOS(36.201) <- MAPK1(2.425) <- MAP2K1(1.162) <- ARAF(4.631) <- HRAS(1.027) <- RET(2.212)	7	0.000796	91.2913	0.0146615	3.09909
251	hsa04650	Natural killer cell mediated cytotoxicity	TNF(1.009) <- MAPK1(2.425) <- MAP2K1(1.162) <- ARAF(4.631) <- HRAS(1.027) <- SOS1(1.624) <- GRB2(1.613) <- LCP2(2.682) |- PTPN11(0.417) <- KIR2DL3(0.632) <- HLA-C(0.655)	11	0.000805	109.122	0.0146615	3.0942
252	hsa04310	Wnt signaling pathway	JUN(4.179) <- TCF7L1(2.735) <- CTNNB1(2.562) <- PSEN1(3.170) <- PRKACA(1.130)	5	0.000806	67.28	0.0146615	3.09366
253	hsa04340	Hedgehog signaling pathway	PTCH1(1.863) <- GLI2(2.878) |- GSK3B(0.735)	3	0.000809	35.9401	0.0146615	3.09205
254	hsa04722	Neurotrophin signaling pathway	RELA(1.663) <- NFKBIA(1.558) <- AKT1(1.297) <- PIK3CG(3.224) <- HRAS(1.027) |- RPS6KA6(0.089) <- MAPK3(0.739) <- MAP2K2(0.625) <- PRKCD(0.780)	9	0.000811	108.273	0.0146615	3.09098
255	hsa05200	Pathways in cancer	MMP2(3.031) <- ETS1(1.805) <- MAPK1(2.425) <- MAP2K1(1.162) <- ARAF(4.631) <- HRAS(1.027) <- SOS1(1.624) <- GRB2(1.613) <- PDGFRB(2.851) <- PDGFB(5.234)	10	0.000814	104.992	0.0146615	3.08938
256	hsa04722	Neurotrophin signaling pathway	RELA(1.663) <- NFKBIA(1.558) <- AKT1(1.297) <- PIK3CG(3.224) <- HRAS(1.027) <- SOS1(1.624) <- GRB2(1.613) <- NTRK3(2.746) <- NTF3(3.162)	9	0.000815	92.3424	0.0146615	3.08884
257	hsa04310	Wnt signaling pathway	MMP7(1.088) <- TCF7L1(2.735) <- CTNNB1(2.562) <- TBL1X(2.354)	4	0.000815	48.697	0.0146615	3.08884
258	hsa05218	Melanoma	CDK4(1.315) <- MAPK1(2.425) <- MAP2K1(1.162) <- ARAF(4.631) <- HRAS(1.027) <- FGFR1(2.138) <- IGF1(2.529)	7	0.000817	81.3937	0.0146615	3.08778
259	hsa05222	Small cell lung cancer	PTGS2(3.700) <- RELA(1.663) <- NFKBIA(1.558) <- IKBKB(1.608) <- AKT1(1.297) <- PIK3CG(3.224) <- PTK2(2.151) <- ITGA3(1.002) <- LAMC1(6.932)	9	0.000818	99.6751	0.0146615	3.08725
260	hsa04270	Vascular smooth muscle contraction	MYL9(9.088) |- PPP1CC(0.723) |- PPP1R14A(2.200)	3	0.000822	46.7795	0.0146615	3.08513
261	hsa05200	Pathways in cancer	IL8(4.276) <- MYC(3.052) <- MAPK1(2.425) <- MAP2K1(1.162) <- ARAF(4.631) <- HRAS(1.027) <- SOS1(1.624) <- GRB2(1.613) <- IGF1R(2.299) <- IGF1(2.529)	10	0.000824	108.762	0.0146615	3.08407
262	hsa04910	Insulin signaling pathway	FASN(1.108) <- SREBF1(1.348) <- PRKCZ(1.974) <- PIK3CG(3.224) <- IRS1(4.186) <- INSR(1.320) <- INS(1.573)	7	0.000832	74.5505	0.0147089	3.07988
263	hsa05200	Pathways in cancer	FIGF(3.458) <- MYC(3.052) <- MAPK1(2.425) <- MAP2K1(1.162) <- ARAF(4.631) <- HRAS(1.027) <- SOS1(1.624) <- GRB2(1.613) <- FLT3(1.262) <- FLT3LG(3.022)	10	0.000833	104.137	0.0147089	3.07935
264	hsa04310	Wnt signaling pathway	MYC(3.052) <- TCF7L1(2.735) <- CTNNB1(2.562) <- FBXW11(1.140)	4	0.000844	49.408	0.0147515	3.07366
265	hsa04510	Focal adhesion	CCND3(1.559) <- ELK1(2.593) <- MAPK1(2.425) <- MAP2K1(1.162) <- RAF1(1.813) <- PAK3(2.780) <- RAC2(2.502) <- VAV1(1.945) <- PIK3CG(3.224) <- PTK2(2.151) <- PRKCA(3.061) <- ITGB5(1.431)	12	0.000845	125.659	0.0147515	3.07314
266	hsa04330	Notch signaling pathway	DTX3(2.754) <- NOTCH3(3.277) <- RFNG(1.199)	3	0.000852	41.6652	0.0147515	3.06956
267	hsa04510	Focal adhesion	CCND3(1.559) <- ELK1(2.593) <- MAPK1(2.425) <- MAP2K1(1.162) <- RAF1(1.813) <- HRAS(1.027) <- SOS1(1.624) <- GRB2(1.613) <- SHC3(1.838) <- PTK2(2.151) <- ITGB5(1.431)	11	0.000857	111.97	0.0147515	3.06702
268	hsa04510	Focal adhesion	CCND3(1.559) <- CTNNB1(2.562) |- GSK3B(0.735) |- AKT1(1.297) <- ILK(1.467) <- PIK3CG(3.224) <- PTK2(2.151) <- ITGB5(1.431)	8	0.000863	87.9428	0.0147515	3.06399
269	hsa04310	Wnt signaling pathway	JUN(4.179) <- TCF7L1(2.735) <- CTNNB1(2.562) <- AXIN2(2.307) <- CSNK1A1(1.963)	5	0.000863	67.6938	0.0147515	3.06399
270	hsa04510	Focal adhesion	CCND3(1.559) <- ELK1(2.593) <- MAPK1(2.425) <- MAP2K1(1.162) <- PAK3(2.780) <- RAC2(2.502) <- VAV1(1.945) <- PIK3CG(3.224) <- PTK2(2.151) <- PRKCA(3.061) <- ITGB5(1.431)	11	0.000864	116.784	0.0147515	3.06349
271	hsa05200	Pathways in cancer	CCND1(1.180) <- ETS1(1.805) <- MAPK1(2.425) <- MAP2K1(1.162) <- ARAF(4.631) <- HRAS(1.027) <- SOS1(1.624) <- GRB2(1.613) <- FGFR1(2.138) <- FGF13(5.486)	10	0.000864	106.914	0.0147515	3.06349
272	hsa04010	MAPK signaling pathway	PLA2G12B(0.539) <- MAPK3(0.739) <- MAP2K2(0.625) <- BRAF(0.710) <- NRAS(0.578) <- SOS2(0.276)	6	0.000864	70.8468	0.0147515	3.06349
273	hsa05200	Pathways in cancer	MMP2(3.031) <- MYC(3.052) <- MAPK1(2.425) <- MAP2K1(1.162) <- ARAF(4.631) <- HRAS(1.027) <- RET(2.212)	7	0.000872	73.494	0.0147964	3.05948
274	hsa04310	Wnt signaling pathway	CCND3(1.559) <- TCF7L1(2.735) <- CTNNB1(2.562) |- GSK3B(0.735) |- DVL3(1.608) <- APC2(2.201) <- AXIN2(2.307) <- CSNK1A1(1.963)	8	0.000873	93.4475	0.0147964	3.05899
275	hsa05200	Pathways in cancer	CCND1(1.180) <- JUN(4.179) <- MAPK1(2.425) <- MAP2K1(1.162) <- ARAF(4.631) <- HRAS(1.027) <- NTRK1(1.225)	7	0.000886	79.1878	0.0149379	3.05257
276	hsa05200	Pathways in cancer	CCND1(1.180) <- JUN(4.179) <- MAPK1(2.425) <- MAP2K1(1.162) <- ARAF(4.631) <- HRAS(1.027) <- SOS1(1.624) <- GRB2(1.613) <- BCR(1.241)	9	0.00089	98.0134	0.0149379	3.05061
277	hsa04722	Neurotrophin signaling pathway	ATF4(1.145) <- RPS6KA5(2.812) <- MAPK1(2.425) <- MAP2K1(1.162) <- RAF1(1.813) <- HRAS(1.027) <- SOS1(1.624) <- GRB2(1.613) <- SH2B3(1.476) <- NTRK3(2.746) <- NTF3(3.162)	11	0.000891	107.423	0.0149379	3.05012
278	hsa05200	Pathways in cancer	FIGF(3.458) <- FOS(36.201) <- MAPK1(2.425) <- MAP2K1(1.162) <- ARAF(4.631) <- HRAS(1.027) <- SOS1(1.624) <- GRB2(1.613) <- PDGFRB(2.851) <- PDGFB(5.234)	10	0.000895	127.122	0.0149474	3.04818
279	hsa05200	Pathways in cancer	FIGF(3.458) <- JUN(4.179) <- MAPK1(2.425) <- MAP2K1(1.162) <- ARAF(4.631) <- HRAS(1.027) <- SOS1(1.624) <- GRB2(1.613) <- KIT(1.430)	9	0.000898	103.495	0.0149474	3.04672
280	hsa04310	Wnt signaling pathway	JUN(4.179) <- TCF7L1(2.735)	2	0.000904	35.2842	0.0149935	3.04383
281	hsa05200	Pathways in cancer	CCND1(1.180) <- FOS(36.201) <- MAPK1(2.425) <- MAP2K1(1.162) <- ARAF(4.631) <- HRAS(1.027) <- SOS1(1.624) <- GRB2(1.613) <- FLT3(1.262) <- FLT3LG(3.022)	10	0.000911	118.871	0.0150558	3.04048
282	hsa05200	Pathways in cancer	MMP2(3.031) <- FOS(36.201) <- MAPK1(2.425) <- MAP2K1(1.162) <- ARAF(4.631) <- HRAS(1.027) <- SOS1(1.624) <- GRB2(1.613) <- BCR(1.241)	9	0.000921	109.155	0.015093	3.03574
283	hsa04310	Wnt signaling pathway	MYC(3.052) <- TCF7L1(2.735) <- CTNNB1(2.562) |- GSK3B(0.735) |- DVL3(1.608) <- APC2(2.201) <- AXIN2(2.307) <- CSNK1A1(1.963)	8	0.000922	94.5439	0.015093	3.03527
284	hsa04722	Neurotrophin signaling pathway	GSK3B(0.735) |- AKT1(1.297) <- PIK3CG(3.224) <- HRAS(1.027) <- SOS1(1.624) <- GRB2(1.613) <- SH2B3(1.476) <- NTRK2(1.634) <- BDNF(3.183)	9	0.000923	90.5371	0.015093	3.0348
285	hsa04722	Neurotrophin signaling pathway	ATF4(1.145) <- RPS6KA2(1.936) <- MAPK1(2.425) <- MAP2K1(1.162) <- RAF1(1.813) <- HRAS(1.027) <- SOS1(1.624) <- GRB2(1.613) <- NTRK1(1.225) <- NTF3(3.162)	10	0.000941	101.681	0.0151756	3.02641
286	hsa04310	Wnt signaling pathway	MMP7(1.088) <- TCF7L1(2.735) <- CTNNB1(2.562) |- GSK3B(0.735) |- DVL3(1.608) <- FZD10(6.256) <- WNT3(3.147)	7	0.000946	91.2873	0.0151756	3.02411
287	hsa04722	Neurotrophin signaling pathway	GSK3B(0.735) |- AKT1(1.297) <- PIK3CG(3.224) <- HRAS(1.027) |- RPS6KA6(0.089) <- MAPK3(0.739) <- MAP2K2(0.625) <- BRAF(0.710) <- RAP1A(0.604)	9	0.000947	105.081	0.0151756	3.02365
288	hsa04010	MAPK signaling pathway	ATF4(1.145) <- RPS6KA2(1.936) <- MAPK1(2.425) <- MAP2K1(1.162) <- MAP3K1(2.035) <- MAPK8IP3(2.166) <- MAPK8(2.355) <- MAP2K7(2.424) <- MAP3K11(1.159) <- MAPK8IP2(1.465)	10	0.000948	102.885	0.0151756	3.02319
289	hsa04510	Focal adhesion	BAD(0.753) |- MAP2K1(1.162) <- RAF1(1.813) <- HRAS(1.027) <- SOS1(1.624) <- GRB2(1.613) <- SHC3(1.838) <- PTK2(2.151) <- PDGFRB(2.851) <- IGF1(2.529)	10	0.000951	104.603	0.0151756	3.02182
290	hsa04722	Neurotrophin signaling pathway	BAD(0.753) |- AKT1(1.297) <- PIK3CG(3.224) <- HRAS(1.027) <- SOS1(1.624) <- GRB2(1.613) <- SH2B3(1.476) <- NTRK2(1.634) <- NTF3(3.162)	9	0.000951	93.0885	0.0151756	3.02182
291	hsa05222	Small cell lung cancer	TRAF5(4.737) <- RELA(1.663) <- NFKBIA(1.558) <- IKBKB(1.608) <- AKT1(1.297) <- PIK3CG(3.224) <- PTK2(2.151) <- ITGA3(1.002) <- LAMC1(6.932)	9	0.000955	98.0492	0.0151756	3.02
292	hsa04310	Wnt signaling pathway	CSNK2A2(1.276) <- DVL3(1.608) <- APC2(2.201) <- TBL1X(2.354)	4	0.000955	48.5551	0.0151756	3.02
293	hsa04722	Neurotrophin signaling pathway	ATF4(1.145) <- RPS6KA5(2.812) <- MAPK1(2.425) <- MAP2K1(1.162) <- RAF1(1.813) <- HRAS(1.027) <- SOS1(1.624) <- GRB2(1.613) <- SH2B3(1.476) <- NTRK1(1.225) <- NTF3(3.162)	11	0.000959	107.322	0.0151756	3.01818
294	hsa04010	MAPK signaling pathway	ATF4(1.145) <- RPS6KA2(1.936) <- MAPK1(2.425) <- MAP2K1(1.162) <- RAF1(1.813) <- RRAS(1.890) <- RASGRF2(1.855) <- CACNA1B(4.574)	8	0.000962	90.8865	0.0151756	3.01682
295	hsa05200	Pathways in cancer	IL8(4.276) <- MYC(3.052) <- MAPK1(2.425) <- MAP2K1(1.162) <- ARAF(4.631) <- HRAS(1.027) <- SOS1(1.624) <- GRB2(1.613) <- FGFR1(2.138) <- FGF13(5.486)	10	0.000964	111.205	0.0151756	3.01592
296	hsa04310	Wnt signaling pathway	MYC(3.052) <- TCF7L1(2.735) <- CTNNB1(2.562) |- CTNNBIP1(0.999)	4	0.000971	49.0884	0.0152136	3.01278
297	hsa05222	Small cell lung cancer	BIRC3(2.201) <- RELA(1.663) <- NFKBIA(1.558) <- IKBKB(1.608) <- AKT1(1.297) <- PIK3CG(3.224) <- PTK2(2.151) <- ITGA3(1.002) <- LAMC1(6.932)	9	0.000978	98.1765	0.0152136	3.00966
298	hsa05200	Pathways in cancer	CDK4(1.315) <- FOS(36.201) <- MAPK1(2.425) <- MAP2K1(1.162) <- ARAF(4.631) <- HRAS(1.027) <- SOS1(1.624) <- GRB2(1.613) <- FLT3(1.262) <- FLT3LG(3.022)	10	0.00098	119.214	0.0152136	3.00877
299	hsa04310	Wnt signaling pathway	MYC(3.052) <- TCF7L1(2.735) <- CTNNB1(2.562) |- GSK3B(0.735) |- DVL3(1.608) <- FZD10(6.256) <- WNT3(3.147)	7	0.000987	94.8023	0.0152136	3.00568
300	hsa04722	Neurotrophin signaling pathway	ATF4(1.145) <- MAPKAPK2(1.586) <- MAPK12(1.277) <- HRAS(1.027) <- SOS1(1.624) <- GRB2(1.613) <- SH2B3(1.476) <- NTRK1(1.225) <- NTF3(3.162)	9	0.000987	93.1917	0.0152136	3.00568
301	hsa04910	Insulin signaling pathway	FASN(1.108) <- SREBF1(1.348) <- PRKCZ(1.974) <- PIK3CG(3.224) <- IRS1(4.186) <- INSR(1.320) |- PTPRF(0.436)	7	0.00099	76.323	0.0152136	3.00436
302	hsa04722	Neurotrophin signaling pathway	ATF4(1.145) <- RPS6KA2(1.936) <- MAPK1(2.425) <- MAP2K1(1.162) <- RAF1(1.813) <- HRAS(1.027) <- SOS1(1.624) <- GRB2(1.613) <- SHC3(1.838) <- NTRK2(1.634) <- NTF3(3.162)	11	0.000991	112.671	0.0152136	3.00393
303	hsa05200	Pathways in cancer	MMP2(3.031) <- MYC(3.052) <- MAPK1(2.425) <- MAP2K1(1.162) <- ARAF(4.631) <- HRAS(1.027) <- SOS1(1.624) <- GRB2(1.613) <- BCR(1.241)	9	0.000994	91.3582	0.0152136	3.00261
304	hsa05200	Pathways in cancer	FIGF(3.458) <- JUN(4.179) <- MAPK1(2.425) <- MAP2K1(1.162) <- ARAF(4.631) <- HRAS(1.027)	6	0.000999	73.7483	0.0152136	3.00043
305	hsa05200	Pathways in cancer	MAPK8(2.355) <- RHOA(4.286) <- RALGDS(1.478) <- HRAS(1.027) <- SOS1(1.624) <- GRB2(1.613) <- FGFR1(2.138) <- FGF13(5.486)	8	0.001002	91.5143	0.0152136	2.99913
306	hsa05214	Glioma	MAPK1(2.425) <- MAP2K1(1.162) <- ARAF(4.631) <- HRAS(1.027) <- SOS1(1.624) <- GRB2(1.613) <- SHC3(1.838) <- IGF1R(2.299) <- IGF1(2.529)	9	0.001003	96.3571	0.0152136	2.9987
307	hsa04910	Insulin signaling pathway	ELK1(2.593) <- MAPK1(2.425) <- MAP2K1(1.162) <- ARAF(4.631) <- HRAS(1.027) <- SOS1(1.624) <- GRB2(1.613) <- IRS1(4.186) |- MAPK9(0.700)	9	0.001009	96.0514	0.0152136	2.99611
308	hsa05216	Thyroid cancer	CCND1(1.180) <- TCF7L1(2.735) <- CTNNB1(2.562)	3	0.001009	37.729	0.0152136	2.99611
309	hsa04722	Neurotrophin signaling pathway	GSK3B(0.735) |- AKT1(1.297) <- PIK3CG(3.224) <- HRAS(1.027) |- RPS6KA6(0.089) <- MAPK3(0.739) <- MAP2K2(0.625) <- BRAF(0.710) <- RAP1A(0.604)	9	0.001016	105.081	0.0152696	2.99311
310	hsa05200	Pathways in cancer	CDK4(1.315) <- JUN(4.179) <- MAPK1(2.425) <- MAP2K1(1.162) <- ARAF(4.631) <- HRAS(1.027) <- NTRK1(1.225)	7	0.001021	79.5313	0.0152952	2.99097
311	hsa05222	Small cell lung cancer	BCL2L1(1.694) <- RELA(1.663) <- NFKBIA(1.558) <- IKBKB(1.608) <- AKT1(1.297) <- PIK3CG(3.224) <- PTK2(2.151) <- ITGA3(1.002) <- LAMC1(6.932)	9	0.001034	97.1563	0.0153564	2.98548
312	hsa04310	Wnt signaling pathway	FOSL1(2.269) <- TCF7L1(2.735) <- CTNNB1(2.562) |- GSK3B(0.735) |- DVL3(1.608) <- APC2(2.201) <- AXIN2(2.307) <- CSNK1A1(1.963)	8	0.001035	90.8156	0.0153564	2.98506
313	hsa04310	Wnt signaling pathway	FOSL1(2.269) <- TCF7L1(2.735) <- CTNNB1(2.562) <- FBXW11(1.140)	4	0.001035	45.6797	0.0153564	2.98506
314	hsa04722	Neurotrophin signaling pathway	ATF4(1.145) <- MAPKAPK2(1.586) <- MAPK12(1.277) <- HRAS(1.027) <- SOS1(1.624) <- GRB2(1.613) <- SH2B3(1.476) <- NTRK2(1.634) <- NTF3(3.162)	9	0.00104	93.52	0.0153814	2.98297
315	hsa04722	Neurotrophin signaling pathway	RELA(1.663) <- NFKBIA(1.558) <- AKT1(1.297) <- PIK3CG(3.224) <- HRAS(1.027) |- RPS6KA6(0.089) <- MAPK3(0.739) <- MAP2K2(0.625) <- PRKCD(0.780)	9	0.001058	108.273	0.0154946	2.97551
316	hsa04010	MAPK signaling pathway	FGFR1(2.138) <- FGF13(5.486)	2	0.001058	28.8251	0.0154946	2.97551
317	hsa04510	Focal adhesion	BIRC3(2.201) <- ELK1(2.593) <- MAPK1(2.425) <- MAP2K1(1.162) <- RAF1(1.813) <- HRAS(1.027) <- SOS1(1.624) <- GRB2(1.613) <- SHC3(1.838) <- PTK2(2.151) <- ITGB5(1.431)	11	0.001059	111.098	0.0154946	2.9751
318	hsa04010	MAPK signaling pathway	ELK1(2.593) <- MAPK1(2.425) <- MAP2K1(1.162) <- RAF1(1.813) <- RRAS(1.890) <- RASGRF2(1.855) <- CACNA1B(4.574)	7	0.001061	79.6493	0.0154946	2.97428
319	hsa04510	Focal adhesion	CCND3(1.559) <- CTNNB1(2.562) |- GSK3B(0.735) |- AKT1(1.297) <- PIK3CG(3.224) <- PDGFRB(2.851) <- IGF1(2.529)	7	0.001068	85.8819	0.0155479	2.97143
320	hsa04310	Wnt signaling pathway	MMP7(1.088) <- TCF7L1(2.735) <- CTNNB1(2.562) |- CTNNBIP1(0.999)	4	0.001075	45.5734	0.0155539	2.96859
321	hsa05100	Bacterial invasion of epithelial cells	ACTG1(0.867) <- ARPC4(0.276) <- WASF2(0.765)	3	0.001076	37.3373	0.0155539	2.96819
322	hsa04650	Natural killer cell mediated cytotoxicity	FAS(3.374) <- IFNGR1(2.086) <- IFNG(1.322) <- MAPK1(2.425) <- MAP2K1(1.162) <- ARAF(4.631) <- HRAS(1.027) <- SOS1(1.624) <- GRB2(1.613) <- LAT(1.781) |- PTPN11(0.417) <- KIR3DL2(0.721) <- HLA-G(0.693)	13	0.001081	125.996	0.0155539	2.96617
323	hsa04010	MAPK signaling pathway	JUN(4.179) <- MAPK8(2.355) <- MAP2K7(2.424) <- MAPK8IP2(1.465)	4	0.001083	53.2498	0.0155539	2.96537
324	hsa04340	Hedgehog signaling pathway	BMP6(1.749) <- GLI2(2.878) |- PRKACB(0.405)	3	0.00109	39.6287	0.0155539	2.96257
325	hsa04722	Neurotrophin signaling pathway	ATF4(1.145) <- RPS6KA5(2.812) <- MAPK1(2.425) <- MAP2K1(1.162) <- RAF1(1.813) <- HRAS(1.027) <- SOS1(1.624) <- GRB2(1.613) <- SH2B3(1.476) <- NTRK2(1.634) <- NTF3(3.162)	11	0.001092	107.651	0.0155539	2.96178
326	hsa04510	Focal adhesion	BIRC3(2.201) <- ELK1(2.593) <- MAPK1(2.425) <- MAP2K1(1.162) <- PAK3(2.780) <- RAC2(2.502) <- VAV1(1.945) <- PIK3CG(3.224) <- PTK2(2.151) <- PRKCA(3.061) <- ITGB5(1.431)	11	0.001095	115.912	0.0155539	2.96059
327	hsa05200	Pathways in cancer	FIGF(3.458) <- MYC(3.052) <- MAPK1(2.425) <- MAP2K1(1.162) <- ARAF(4.631) <- HRAS(1.027) <- SOS1(1.624) <- GRB2(1.613) <- PDGFRB(2.851) <- PDGFB(5.234)	10	0.001096	109.347	0.0155539	2.96019
328	hsa04510	Focal adhesion	CCND3(1.559) <- ELK1(2.593) <- MAPK1(2.425) <- MAP2K1(1.162) <- RAF1(1.813) <- PAK3(2.780) <- RAC2(2.502) <- VAV1(1.945) <- PIK3CG(3.224) <- PTK2(2.151) <- PDGFRB(2.851) <- IGF1(2.529)	12	0.001102	133.137	0.0155539	2.95782
329	hsa04510	Focal adhesion	CCND3(1.559) <- JUN(4.179) <- MAPK8(2.355) <- RAC2(2.502) <- VAV1(1.945) <- PIK3CG(3.224) <- PDGFRB(2.851) <- IGF1(2.529)	8	0.001104	104.193	0.0155539	2.95703
330	hsa04510	Focal adhesion	BIRC3(2.201) <- ELK1(2.593) <- MAPK1(2.425) <- MAP2K1(1.162) <- RAF1(1.813) <- PAK3(2.780) <- RAC2(2.502) <- VAV1(1.945) <- PIK3CG(3.224) <- PTK2(2.151) <- PRKCA(3.061) <- ITGB5(1.431)	12	0.00111	124.787	0.0155539	2.95468
331	hsa04510	Focal adhesion	CCND3(1.559) <- ELK1(2.593) <- MAPK1(2.425) <- MAP2K1(1.162) <- PAK3(2.780) <- RAC2(2.502) <- VAV1(1.945) <- PIK3CG(3.224) <- PDGFRB(2.851) <- IGF1(2.529)	10	0.001111	115.741	0.0155539	2.95429
332	hsa04310	Wnt signaling pathway	CCND3(1.559) <- TCF7L1(2.735) <- CTNNB1(2.562) <- TBL1X(2.354)	4	0.001116	51.1156	0.0155539	2.95234
333	hsa04722	Neurotrophin signaling pathway	GSK3B(0.735) |- AKT1(1.297) <- PIK3CG(3.224) <- HRAS(1.027) <- SOS1(1.624) <- GRB2(1.613) <- SHC3(1.838) <- NTRK3(2.746) <- NTF3(3.162)	9	0.001121	91.3521	0.0155539	2.95039
334	hsa04650	Natural killer cell mediated cytotoxicity	TNF(1.009) <- MAPK1(2.425) <- MAP2K1(1.162) <- ARAF(4.631) <- HRAS(1.027) <- SOS1(1.624) <- GRB2(1.613) <- LAT(1.781) |- PTPN11(0.417) <- KIR3DL2(0.721) <- HLA-B(0.795)	11	0.001122	107.639	0.0155539	2.95001
335	hsa04722	Neurotrophin signaling pathway	ATF4(1.145) <- MAPKAPK2(1.586) <- MAPK12(1.277) <- HRAS(1.027) <- SOS1(1.624) <- GRB2(1.613) <- SH2B3(1.476) <- NTRK3(2.746) <- NTF3(3.162)	9	0.001122	93.2924	0.0155539	2.95001
336	hsa04510	Focal adhesion	CCND3(1.559) <- JUN(4.179) <- MAPK8(2.355) <- RAC2(2.502) <- VAV1(1.945) <- PIK3CG(3.224) <- PTK2(2.151) <- ITGB5(1.431)	8	0.001128	94.9278	0.0155906	2.94769
337	hsa04010	MAPK signaling pathway	ATF4(1.145) <- RPS6KA2(1.936) <- MAPK1(2.425) <- MAP2K1(1.162) <- MAP3K1(2.035) <- MAPK8IP3(2.166) <- MAPK8(2.355) <- MAP2K7(2.424) |- PPM1A(0.386)	9	0.001135	96.3255	0.015612	2.945
338	hsa05200	Pathways in cancer	FIGF(3.458) <- JUN(4.179) <- MAPK1(2.425) |- DAPK1(0.438)	4	0.00114	53.6002	0.015612	2.9431
339	hsa04010	MAPK signaling pathway	MYC(3.052) <- MAPK1(2.425) <- MAP2K1(1.162) <- RAF1(1.813) <- RRAS(1.890) <- RASGRP4(2.806) <- CACNA1B(4.574)	7	0.001142	79.8404	0.015612	2.94233
340	hsa04510	Focal adhesion	CCND3(1.559) <- ELK1(2.593) <- MAPK1(2.425) <- MAP2K1(1.162) <- PAK3(2.780) <- RAC2(2.502) <- VAV1(1.945) <- PIK3CG(3.224) <- PTK2(2.151) <- PDGFRB(2.851) <- IGF1(2.529)	11	0.001143	124.263	0.015612	2.94195
341	hsa04650	Natural killer cell mediated cytotoxicity	FAS(3.374) <- IFNGR1(2.086) <- IFNG(1.322) <- MAPK1(2.425) <- MAP2K1(1.162) <- ARAF(4.631) <- HRAS(1.027) <- SOS1(1.624) <- GRB2(1.613) <- LCP2(2.682) |- PTPN11(0.417) <- KIR3DL2(0.721) <- HLA-G(0.693)	13	0.001157	126.587	0.0156735	2.93667
342	hsa04310	Wnt signaling pathway	JUN(4.179) <- TCF7L1(2.735) <- CTNNB1(2.562) |- GSK3B(0.735) |- DVL3(1.608)	5	0.001157	73.223	0.0156735	2.93667
343	hsa04062	Chemokine signaling pathway	RELA(1.663) <- NFKBIA(1.558) <- IKBKB(1.608) <- AKT1(1.297) <- PIK3CG(3.224) <- GNG11(2.787) <- GNAI2(2.965) <- CXCR4(4.417) <- CCL2(7.156)	9	0.001161	108.551	0.0156735	2.93517
344	hsa05200	Pathways in cancer	IL8(4.276) <- ETS1(1.805) <- MAPK1(2.425) <- MAP2K1(1.162) <- ARAF(4.631) <- HRAS(1.027) <- SOS1(1.624) <- GRB2(1.613) <- IGF1R(2.299) <- IGF1(2.529)	10	0.001161	105.57	0.0156735	2.93517
345	hsa04722	Neurotrophin signaling pathway	BAD(0.753) |- AKT1(1.297) <- PIK3CG(3.224) <- HRAS(1.027) |- RPS6KA6(0.089) <- MAPK3(0.739) <- MAP2K2(0.625) <- BRAF(0.710) <- RAP1A(0.604)	9	0.001166	105.019	0.0156769	2.9333
346	hsa05200	Pathways in cancer	IL8(4.276) <- FOS(36.201) <- MAPK1(2.425) <- MAP2K1(1.162) <- ARAF(4.631) <- HRAS(1.027) <- SOS1(1.624) <- GRB2(1.613) <- FLT3(1.262) <- FLT3LG(3.022)	10	0.001168	119.802	0.0156769	2.93256
347	hsa05200	Pathways in cancer	FIGF(3.458) <- FOS(36.201) <- MAPK1(2.425) <- MAP2K1(1.162) <- ARAF(4.631) <- HRAS(1.027) <- RET(2.212)	7	0.001181	92.4979	0.01571	2.92775
348	hsa04510	Focal adhesion	BAD(0.753) |- MAP2K1(1.162) <- RAF1(1.813) <- HRAS(1.027) <- SOS1(1.624) <- GRB2(1.613) <- SHC3(1.838) <- FYN(4.286) <- CAV1(3.937) <- ITGB5(1.431)	10	0.001182	105.331	0.01571	2.92738
349	hsa04910	Insulin signaling pathway	HK3(1.816) <- SREBF1(1.348) <- PRKCZ(1.974) <- PIK3CG(3.224) <- IRS1(4.186) <- INSR(1.320) <- INS(1.573)	7	0.001182	75.9406	0.01571	2.92738
350	hsa04310	Wnt signaling pathway	CCND3(1.559) <- TCF7L1(2.735) <- CTNNB1(2.562) |- GSK3B(0.735) |- DVL3(1.608) <- FZD10(6.256) <- WNT3(3.147)	7	0.001184	93.7059	0.01571	2.92665
351	hsa04510	Focal adhesion	BIRC3(2.201) <- ELK1(2.593) <- MAPK1(2.425) <- MAP2K1(1.162) <- RAF1(1.813) <- PAK3(2.780) <- RAC2(2.502) <- VAV1(1.945) <- PIK3CG(3.224) <- PTK2(2.151) <- PDGFRB(2.851) <- IGF1(2.529)	12	0.00119	132.265	0.0157446	2.92445
352	hsa05200	Pathways in cancer	IL8(4.276) <- JUN(4.179) <- MAPK1(2.425) <- MAP2K1(1.162) <- ARAF(4.631) <- HRAS(1.027) <- RET(2.212)	7	0.001195	81.1817	0.0157659	2.92263
353	hsa04010	MAPK signaling pathway	ELK1(2.593) <- MAPK8(2.355) <- MAP2K7(2.424) |- PPM1A(0.386)	4	0.001205	49.7076	0.0157974	2.91901
354	hsa04722	Neurotrophin signaling pathway	RELA(1.663) <- NFKBIA(1.558) <- AKT1(1.297) <- PIK3CG(3.224) <- HRAS(1.027) <- SOS1(1.624) <- GRB2(1.613) <- SHC3(1.838) <- NTRK2(1.634) <- NTF3(3.162)	10	0.001207	103.225	0.0157974	2.91829
355	hsa04510	Focal adhesion	BIRC3(2.201) <- ELK1(2.593) <- MAPK1(2.425) <- MAP2K1(1.162) <- PAK3(2.780) <- RAC2(2.502) <- VAV1(1.945) <- PIK3CG(3.224) <- PTK2(2.151) <- PDGFRB(2.851) <- IGF1(2.529)	11	0.001208	123.391	0.0157974	2.91793
356	hsa04510	Focal adhesion	CCND3(1.559) <- ELK1(2.593) <- MAPK1(2.425) <- MAP2K1(1.162) <- RAF1(1.813) <- PAK3(2.780) <- RAC2(2.502) <- VAV1(1.945) <- PIK3CG(3.224) <- PDGFRB(2.851) <- IGF1(2.529)	11	0.001211	124.632	0.0157974	2.91686
357	hsa04510	Focal adhesion	CCND3(1.559) <- JUN(4.179) <- MAPK8(2.355) <- RAC2(2.502) <- VAV1(1.945) <- PIK3CG(3.224) <- PTK2(2.151) <- PDGFRB(2.851) <- IGF1(2.529)	9	0.001226	112.715	0.0159241	2.91151
358	hsa04310	Wnt signaling pathway	MMP7(1.088) <- TCF7L1(2.735) <- CTNNB1(2.562) <- APC2(2.201) <- TBL1X(2.354)	5	0.001228	60.0822	0.0159241	2.9108
359	hsa04310	Wnt signaling pathway	MMP7(1.088) <- TCF7L1(2.735) <- CTNNB1(2.562) <- PRKACA(1.130)	4	0.001231	45.661	0.0159241	2.90974
360	hsa04510	Focal adhesion	BAD(0.753) |- RAF1(1.813) <- HRAS(1.027) <- SOS1(1.624) <- GRB2(1.613) <- SHC3(1.838) <- FYN(4.286) <- CAV1(3.937) <- ITGB5(1.431)	9	0.001238	96.8122	0.0159702	2.90728
361	hsa04330	Notch signaling pathway	DTX3(2.754) <- NOTCH3(3.277) <- ADAM17(2.533)	3	0.001243	39.9799	0.0159718	2.90553
362	hsa04510	Focal adhesion	CCND3(1.559) <- CTNNB1(2.562) |- GSK3B(0.735) |- AKT1(1.297) <- PIK3CG(3.224) <- PTK2(2.151) <- PRKCA(3.061) <- ITGB5(1.431)	8	0.001245	86.9414	0.0159718	2.90483
363	hsa04662	B cell receptor signaling pathway	FOS(36.201) <- MAPK1(2.425) <- MAP2K1(1.162) <- RAF1(1.813) <- HRAS(1.027) <- RASGRP3(3.564) <- PLCG2(1.568) <- BTK(1.845)	8	0.001259	95.6407	0.0160199	2.89997
364	hsa04310	Wnt signaling pathway	MYC(3.052) <- TCF7L1(2.735) <- CTNNB1(2.562) <- TBL1X(2.354)	4	0.001261	52.212	0.0160199	2.89928
365	hsa04722	Neurotrophin signaling pathway	ATF4(1.145) <- RPS6KA2(1.936) <- MAPK1(2.425) <- MAP2K1(1.162) <- RAF1(1.813) <- HRAS(1.027) <- SOS1(1.624) <- GRB2(1.613) <- SHC3(1.838) <- NTRK2(1.634) <- BDNF(3.183)	11	0.001264	110.058	0.0160199	2.89825
366	hsa04010	MAPK signaling pathway	JUN(4.179) <- MAPK8(2.355) <- MAPK8IP2(1.465)	3	0.001265	41.856	0.0160199	2.89791
367	hsa04722	Neurotrophin signaling pathway	RELA(1.663) <- NFKBIA(1.558) <- AKT1(1.297) <- PIK3CG(3.224) <- HRAS(1.027) <- SOS1(1.624) <- GRB2(1.613) <- SHC3(1.838) <- NTRK1(1.225) <- NTF3(3.162)	10	0.001266	102.897	0.0160199	2.89757
368	hsa04510	Focal adhesion	BIRC3(2.201) <- ELK1(2.593) <- MAPK1(2.425) <- MAP2K1(1.162) <- PAK3(2.780) <- RAC2(2.502) <- VAV1(1.945) <- PIK3CG(3.224) <- PDGFRB(2.851) <- IGF1(2.529)	10	0.001271	114.869	0.0160395	2.89585
369	hsa04650	Natural killer cell mediated cytotoxicity	CSF2(1.879) <- MAPK1(2.425) <- MAP2K1(1.162) <- ARAF(4.631) <- HRAS(1.027) <- SOS1(1.624) <- GRB2(1.613) <- LAT(1.781) |- PTPN11(0.417) <- KIR2DL3(0.632) <- HLA-C(0.655)	11	0.001278	107.8	0.0160841	2.89347
370	hsa05200	Pathways in cancer	MMP2(3.031) <- JUN(4.179) <- MAPK1(2.425) <- MAP2K1(1.162) <- ARAF(4.631) <- HRAS(1.027)	6	0.001284	72.5641	0.0161159	2.89143
371	hsa04310	Wnt signaling pathway	PPARD(0.624) <- LEF1(0.551) |- SOX17(2.813)	3	0.001291	35.6127	0.0161601	2.88907
372	hsa05210	Colorectal cancer	CCND1(1.180) <- TCF7L1(2.735) <- CTNNB1(2.562) |- GSK3B(0.735)	4	0.001304	47.8469	0.0161986	2.88472
373	hsa04010	MAPK signaling pathway	ATF4(1.145) <- RPS6KA2(1.936) <- MAPK1(2.425) <- MAP2K1(1.162) <- MAP3K1(2.035) <- MAPK8IP3(2.166) <- MAP2K7(2.424) |- PPM1A(0.386)	8	0.001309	84.9009	0.0161986	2.88306
374	hsa04062	Chemokine signaling pathway	MAPK1(2.425) <- MAP2K1(1.162) <- RAF1(1.813) <- HRAS(1.027) <- SOS1(1.624) <- GRB2(1.613) <- SHC3(1.838) <- FGR(2.477) <- GNAI2(2.965) <- CXCR4(4.417) <- CCL2(7.156)	11	0.001311	117.398	0.0161986	2.8824
375	hsa04062	Chemokine signaling pathway	GSK3A(2.129) |- AKT3(0.391) <- PIK3CA(0.851) <- LYN(0.375) <- GNAI3(0.710) <- CCR3(0.794) <- CXCL14(0.307)	7	0.001311	87.3141	0.0161986	2.8824
376	hsa04650	Natural killer cell mediated cytotoxicity	TNF(1.009) <- MAPK1(2.425) <- MAP2K1(1.162) <- ARAF(4.631) <- HRAS(1.027) <- SOS1(1.624) <- GRB2(1.613) <- LCP2(2.682) |- PTPN11(0.417) <- KIR3DL2(0.721) <- HLA-B(0.795)	11	0.001314	108.231	0.0161986	2.8814
377	hsa04510	Focal adhesion	BAD(0.753) |- RAF1(1.813) <- PAK3(2.780) <- RAC2(2.502) <- VAV1(1.945) <- PIK3CG(3.224) <- HRAS(1.027) <- SOS1(1.624) <- GRB2(1.613) <- SHC3(1.838) <- PTK2(2.151) <- PRKCA(3.061) <- ITGB5(1.431)	13	0.001315	129.6	0.0161986	2.88107
378	hsa04310	Wnt signaling pathway	JUN(4.179) <- TCF7L1(2.735) <- CTNNB1(2.562) |- GSK3B(0.735) |- DVL3(1.608)	5	0.001319	73.223	0.0161989	2.87976
379	hsa04722	Neurotrophin signaling pathway	BAD(0.753) |- AKT1(1.297) <- PIK3CG(3.224) <- HRAS(1.027) |- RPS6KA6(0.089) <- MAPK3(0.739) <- MAP2K2(0.625) <- BRAF(0.710) <- RAP1A(0.604)	9	0.001322	105.019	0.0161989	2.87877
380	hsa05200	Pathways in cancer	IL8(4.276) <- ETS1(1.805) <- MAPK1(2.425) <- MAP2K1(1.162) <- ARAF(4.631) <- HRAS(1.027) <- SOS1(1.624) <- GRB2(1.613) <- FGFR1(2.138) <- FGF13(5.486)	10	0.001338	108.014	0.0163254	2.87354
381	hsa04910	Insulin signaling pathway	FASN(1.108) <- SREBF1(1.348) <- PRKCZ(1.974) <- PIK3CG(3.224) <- IRS1(4.186) <- INSR(1.320) |- SOCS4(0.493)	7	0.001343	74.946	0.0163254	2.87192
382	hsa04630	Jak-STAT signaling pathway	AKT1(1.297) <- PIK3CG(3.224) <- JAK3(3.546) <- IL9R(3.035) |- SOCS4(0.493) <- STAT1(0.620) <- EP300(0.739)	7	0.00135	80.8913	0.0163254	2.86967
383	hsa04360	Axon guidance	NRP1(4.998) <- SEMA3A(1.756)	2	0.001355	26.6395	0.0163254	2.86806
384	hsa04010	MAPK signaling pathway	ELK1(2.593) <- MAPK8(2.355) |- HSPA1B(0.341)	3	0.001363	37.4461	0.0163254	2.8655
385	hsa04660	T cell receptor signaling pathway	PAK1(0.479) <- NCK1(0.735)	2	0.001363	26.4561	0.0163254	2.8655
386	hsa04010	MAPK signaling pathway	ATF4(1.145) <- RPS6KA2(1.936) <- MAPK1(2.425) <- MAP2K1(1.162) <- MAP3K1(2.035) <- MAPK8IP3(2.166) <- MAP2K7(2.424) <- MAP3K11(1.159) <- MAPK8IP2(1.465)	9	0.001365	91.4676	0.0163254	2.86487
387	hsa04310	Wnt signaling pathway	MYC(3.052) <- TCF7L1(2.735) <- CTNNB1(2.562) <- APC2(2.201) <- TBL1X(2.354)	5	0.001365	63.5972	0.0163254	2.86487
388	hsa05200	Pathways in cancer	FIGF(3.458) <- FOS(36.201) <- MAPK1(2.425) <- MAP2K1(1.162) <- ARAF(4.631) <- HRAS(1.027) <- NTRK1(1.225)	7	0.001368	91.5365	0.0163254	2.86391
389	hsa04062	Chemokine signaling pathway	RELA(1.663) <- NFKBIA(1.558) <- IKBKB(1.608) <- AKT1(1.297) <- PIK3CG(3.224) <- FGR(2.477) <- GNAI2(2.965) <- CXCR4(4.417) <- CCL2(7.156)	9	0.00137	106.44	0.0163254	2.86328
390	hsa05213	Endometrial cancer	MYC(3.052) <- TCF7L1(2.735) <- CTNNB1(2.562) |- APC(0.507)	4	0.001371	50.2483	0.0163254	2.86296
391	hsa04510	Focal adhesion	BAD(0.753) |- MAP2K1(1.162) <- RAF1(1.813) <- PAK3(2.780) <- RAC2(2.502) <- VAV1(1.945) <- PIK3CG(3.224) <- HRAS(1.027) <- SOS1(1.624) <- GRB2(1.613) <- SHC3(1.838) <- PTK2(2.151) <- PRKCA(3.061) <- ITGB5(1.431)	14	0.001379	138.202	0.0163369	2.86044
392	hsa04010	MAPK signaling pathway	ATF4(1.145) <- RPS6KA2(1.936) <- MAPK1(2.425) <- MAP2K1(1.162) <- MAP3K1(2.035) <- TRAF2(1.620) <- TNFRSF1A(1.159) <- TNF(1.009)	8	0.001379	80.9677	0.0163369	2.86044
393	hsa04510	Focal adhesion	BIRC3(2.201) <- ELK1(2.593) <- MAPK1(2.425) <- MAP2K1(1.162) <- RAF1(1.813) <- PAK3(2.780) <- RAC2(2.502) <- VAV1(1.945) <- PIK3CG(3.224) <- PDGFRB(2.851) <- IGF1(2.529)	11	0.001392	123.76	0.016401	2.85636
394	hsa04310	Wnt signaling pathway	VANGL2(1.012) <- PRICKLE2(2.344) <- DVL3(1.608) <- NKD1(2.275)	4	0.001392	46.9555	0.016401	2.85636
395	hsa04010	MAPK signaling pathway	ELK1(2.593) <- MAPK8(2.355) <- MAP2K7(2.424) <- MAP3K11(1.159) <- MAPK8IP2(1.465)	5	0.001395	56.5003	0.016401	2.85543
396	hsa04310	Wnt signaling pathway	CCND3(1.559) <- TCF7L1(2.735) <- CTNNB1(2.562) |- GSK3B(0.735) |- DVL3(1.608) <- AXIN2(2.307) <- CSNK1A1(1.963)	7	0.001404	82.3087	0.0164353	2.85263
397	hsa04310	Wnt signaling pathway	CCND3(1.559) <- TCF7L1(2.735) <- CTNNB1(2.562) <- PRKACA(1.130)	4	0.001405	48.0796	0.0164353	2.85232
398	hsa05211	Renal cell carcinoma	JUN(4.179) <- MAPK1(2.425) <- MAP2K1(1.162) <- ARAF(4.631)	4	0.001414	51.9263	0.016499	2.84955
399	hsa04520	Adherens junction	CTNNB1(2.562) <- TCF7L1(2.735)	2	0.001418	26.7334	0.0165042	2.84832
400	hsa04722	Neurotrophin signaling pathway	GSK3B(0.735) |- AKT1(1.297) <- PIK3CG(3.224) <- HRAS(1.027) <- SOS1(1.624) <- GRB2(1.613) <- SHC3(1.838) <- NTRK1(1.225) <- NTF3(3.162)	9	0.001431	91.2515	0.0165693	2.84436
401	hsa04722	Neurotrophin signaling pathway	ATF4(1.145) <- RPS6KA2(1.936) <- MAPK1(2.425) <- MAP2K1(1.162) <- RAF1(1.813) <- HRAS(1.027) <- SOS1(1.624) <- GRB2(1.613) <- NTRK2(1.634) <- NTF3(3.162)	10	0.001437	102.009	0.0165693	2.84254
402	hsa04510	Focal adhesion	BAD(0.753) |- MAP2K1(1.162) <- PAK3(2.780) <- RAC2(2.502) <- VAV1(1.945) <- PIK3CG(3.224) <- HRAS(1.027) <- SOS1(1.624) <- GRB2(1.613) <- SHC3(1.838) <- PTK2(2.151) <- PRKCA(3.061) <- ITGB5(1.431)	13	0.001439	129.234	0.0165693	2.84194
403	hsa04062	Chemokine signaling pathway	MAPK1(2.425) <- MAP2K1(1.162) <- RAF1(1.813) <- HRAS(1.027) <- PIK3CG(3.224) <- GNG11(2.787) <- GNAI2(2.965) <- CXCR4(4.417) <- CCL2(7.156)	9	0.001441	101.723	0.0165693	2.84134
404	hsa05412	Arrhythmogenic right ventricular cardiomyopathy (ARVC)	TCF7L1(2.735) <- CTNNB1(2.562)	2	0.001444	26.7011	0.0165693	2.84043
405	hsa05200	Pathways in cancer	FIGF(3.458) <- FOS(36.201) <- MAPK1(2.425) <- MAP2K1(1.162) <- ARAF(4.631) <- HRAS(1.027) <- SOS1(1.624) <- GRB2(1.613) <- BCR(1.241)	9	0.001445	110.362	0.0165693	2.84013
406	hsa04340	Hedgehog signaling pathway	WNT3(3.147) <- GLI2(2.878) |- GSK3B(0.735)	3	0.001452	36.4813	0.0166086	2.83803
407	hsa05200	Pathways in cancer	FIGF(3.458) <- ETS1(1.805) <- MAPK1(2.425) <- MAP2K1(1.162) <- ARAF(4.631) <- HRAS(1.027) <- SOS1(1.624) <- GRB2(1.613) <- FLT3(1.262) <- FLT3LG(3.022)	10	0.001462	100.92	0.0166819	2.83505
408	hsa04010	MAPK signaling pathway	ELK1(2.593) <- MAPK8(2.355) |- PTPRR(0.333)	3	0.001469	37.8248	0.0167116	2.83298
409	hsa05200	Pathways in cancer	IL8(4.276) <- JUN(4.179) <- MAPK1(2.425) <- MAP2K1(1.162) <- ARAF(4.631) <- HRAS(1.027) <- SOS1(1.624) <- GRB2(1.613) <- BCR(1.241)	9	0.001475	99.0459	0.0167116	2.83121
410	hsa05142	Chagas disease (American trypanosomiasis)	PLCB1(2.203) <- GNAO1(7.981)	2	0.001477	25.8255	0.0167116	2.83062
411	hsa04310	Wnt signaling pathway	MMP7(1.088) <- TCF7L1(2.735) <- CTNNB1(2.562) |- GSK3B(0.735) |- DVL3(1.608) <- FZD10(6.256) <- WNT3(3.147)	7	0.001479	91.2873	0.0167116	2.83003
412	hsa04510	Focal adhesion	CCND3(1.559) <- ELK1(2.593) <- MAPK1(2.425) <- MAP2K1(1.162) <- PAK3(2.780) <- RAC2(2.502) <- VAV1(1.945) <- PIK3CG(3.224) <- PTK2(2.151) <- ITGB5(1.431)	10	0.00149	106.475	0.0167516	2.82681
413	hsa04010	MAPK signaling pathway	MAPT(4.019) <- MAPK1(2.425) <- MAP2K1(1.162) <- RAF1(1.813) <- RRAS(1.890) <- RASGRP4(2.806) <- CACNA1B(4.574)	7	0.001499	78.4193	0.0167516	2.8242
414	hsa04010	MAPK signaling pathway	JUN(4.179) <- MAPK8(2.355) <- MAP2K7(2.424) <- MAP3K11(1.159) <- MAP4K1(6.424) <- MAPK8IP2(1.465)	6	0.001501	74.6414	0.0167516	2.82362
415	hsa04722	Neurotrophin signaling pathway	RELA(1.663) <- NFKBIA(1.558) <- AKT1(1.297) <- PIK3CG(3.224) <- HRAS(1.027) <- SOS1(1.624) <- GRB2(1.613) <- SHC3(1.838) <- NTRK2(1.634) <- BDNF(3.183)	10	0.001502	100.611	0.0167516	2.82333
416	hsa05200	Pathways in cancer	CCND1(1.180) <- FOS(36.201) <- MAPK1(2.425) <- MAP2K1(1.162) <- ARAF(4.631) <- HRAS(1.027) <- SOS1(1.624) <- GRB2(1.613) <- PDGFRB(2.851) <- PDGFB(5.234)	10	0.001504	124.08	0.0167516	2.82275
417	hsa04310	Wnt signaling pathway	MYC(3.052) <- TCF7L1(2.735) <- CTNNB1(2.562) |- GSK3B(0.735) |- DVL3(1.608) <- AXIN2(2.307) <- CSNK1A1(1.963)	7	0.001508	83.4052	0.0167516	2.8216
418	hsa04010	MAPK signaling pathway	ATF4(1.145) <- RPS6KA2(1.936) <- MAPK1(2.425) |- PTPRR(0.333)	4	0.00151	47.4593	0.0167516	2.82102
419	hsa04722	Neurotrophin signaling pathway	RELA(1.663) <- NFKBIA(1.558) <- AKT1(1.297) <- PIK3CG(3.224) <- HRAS(1.027) <- SOS1(1.624) <- GRB2(1.613) <- NTRK2(1.634) <- NTF3(3.162)	9	0.001514	92.57	0.0167516	2.81987
420	hsa04722	Neurotrophin signaling pathway	BAD(0.753) |- AKT1(1.297) <- PIK3CG(3.224) <- HRAS(1.027) <- SOS1(1.624) <- GRB2(1.613) <- SHC3(1.838) <- NTRK3(2.746) <- NTF3(3.162)	9	0.001515	91.2898	0.0167516	2.81959
421	hsa04630	Jak-STAT signaling pathway	AKT1(1.297) <- PIK3CG(3.224) <- JAK3(3.546) |- SOCS4(0.493) <- STAT1(0.620) <- EP300(0.739)	6	0.001519	68.1314	0.0167559	2.81844
422	hsa04010	MAPK signaling pathway	ELK4(0.391) <- MAPK3(0.739) <- MAP2K2(0.625) <- BRAF(0.710) <- NRAS(0.578) <- SOS2(0.276)	6	0.001527	69.5181	0.0168042	2.81616
423	hsa04510	Focal adhesion	CCND3(1.559) <- CTNNB1(2.562) |- GSK3B(0.735) |- AKT1(1.297) <- PIK3CG(3.224) <- PTK2(2.151) <- PDGFRB(2.851) <- IGF1(2.529)	8	0.001536	94.4199	0.0168167	2.81361
424	hsa04910	Insulin signaling pathway	HK3(1.816) <- SREBF1(1.348) <- PRKCZ(1.974) <- PIK3CG(3.224) <- IRS1(4.186) <- INSR(1.320) |- PTPRF(0.436)	7	0.001538	77.7132	0.0168167	2.81304
425	hsa04310	Wnt signaling pathway	MAPK8(2.355) <- RAC2(2.502) <- DVL3(1.608) <- FZD10(6.256) <- WNT9A(1.747)	5	0.001539	63.9871	0.0168167	2.81276
426	hsa04722	Neurotrophin signaling pathway	RELA(1.663) <- NFKBIA(1.558) <- AKT1(1.297) <- PIK3CG(3.224) <- HRAS(1.027) <- SOS1(1.624) <- GRB2(1.613) <- NTRK1(1.225) <- NTF3(3.162)	9	0.001545	92.2417	0.0168427	2.81107
427	hsa04010	MAPK signaling pathway	ELK1(2.593) <- MAPK12(1.277) <- MAP2K3(1.030) |- PPM1A(0.386)	4	0.001562	44.5677	0.0169881	2.80632
428	hsa04010	MAPK signaling pathway	ATF4(1.145) <- RPS6KA2(1.936) <- MAPK1(2.425) |- DUSP3(0.792)	4	0.001569	44.4189	0.0170244	2.80438
429	hsa04722	Neurotrophin signaling pathway	BAD(0.753) |- AKT1(1.297) <- PIK3CG(3.224) <- HRAS(1.027) <- SOS1(1.624) <- GRB2(1.613) <- SH2B3(1.476) <- NTRK2(1.634) <- BDNF(3.183)	9	0.001588	90.4747	0.0171904	2.79915
430	hsa04910	Insulin signaling pathway	FLOT2(1.592) <- SORBS1(6.691)	2	0.001597	28.2862	0.0172008	2.7967
431	hsa04010	MAPK signaling pathway	ATF4(1.145) <- RPS6KA2(1.936) <- MAPK1(2.425) <- MAP2K1(1.162) <- MAP3K1(2.035) <- MAPK8IP3(2.166) <- MAPK8(2.355) <- MAP2K7(2.424) <- MAP3K12(6.718)	9	0.0016	98.5062	0.0172008	2.79588
432	hsa04310	Wnt signaling pathway	FOSL1(2.269) <- TCF7L1(2.735) <- CTNNB1(2.562) |- GSK3B(0.735) |- DVL3(1.608) <- FZD10(6.256) <- WNT3(3.147)	7	0.001604	91.074	0.0172008	2.7948
433	hsa04722	Neurotrophin signaling pathway	ATF4(1.145) <- RPS6KA5(2.812) <- MAPK1(2.425) <- MAP2K1(1.162) <- RAF1(1.813) <- HRAS(1.027) <- SOS1(1.624) <- GRB2(1.613) <- SH2B3(1.476) <- NTRK2(1.634) <- BDNF(3.183)	11	0.001609	105.037	0.0172008	2.79344
434	hsa05200	Pathways in cancer	IL8(4.276) <- JUN(4.179) <- MAPK1(2.425) <- MAP2K1(1.162) <- ARAF(4.631) <- HRAS(1.027) <- NTRK1(1.225)	7	0.001614	80.2203	0.0172008	2.7921
435	hsa04510	Focal adhesion	CCND3(1.559) <- ELK1(2.593) <- MAPK1(2.425) <- MAP2K1(1.162) <- RAF1(1.813) <- PAK3(2.780) <- RAC2(2.502) <- VAV1(1.945) <- PIK3CG(3.224) <- PTK2(2.151) <- ITGB5(1.431)	11	0.001617	115.366	0.0172008	2.79129
436	hsa04010	MAPK signaling pathway	JUND(0.342) <- MAPK9(0.700) |- DUSP1(6.136)	3	0.001617	41.8361	0.0172008	2.79129
437	hsa05200	Pathways in cancer	CDK4(1.315) <- FOS(36.201) <- MAPK1(2.425) <- MAP2K1(1.162) <- ARAF(4.631) <- HRAS(1.027) <- SOS1(1.624) <- GRB2(1.613) <- PDGFRB(2.851) <- PDGFB(5.234)	10	0.001619	124.424	0.0172008	2.79075
438	hsa04722	Neurotrophin signaling pathway	ATF4(1.145) <- MAPKAPK2(1.586) <- MAPK12(1.277) <- HRAS(1.027) <- SOS1(1.624) <- GRB2(1.613) <- SH2B3(1.476) <- NTRK2(1.634) <- BDNF(3.183)	9	0.001624	90.9062	0.0172008	2.78941
439	hsa04650	Natural killer cell mediated cytotoxicity	CSF2(1.879) <- MAPK1(2.425) <- MAP2K1(1.162) <- ARAF(4.631) <- HRAS(1.027) <- SOS1(1.624) <- GRB2(1.613) <- LAT(1.781) |- PTPN11(0.417) <- KIR3DL2(0.721) <- HLA-B(0.795)	11	0.001626	106.909	0.0172008	2.78888
440	hsa04520	Adherens junction	PARD3(2.457) <- PVRL1(1.735) <- MLLT4(3.624) <- SORBS1(6.691) <- VCL(1.669) <- CTNNA2(4.108) <- ACTB(1.336) <- RHOA(4.286)	8	0.001636	91.8103	0.0172627	2.78622
441	hsa04310	Wnt signaling pathway	FOSL1(2.269) <- TCF7L1(2.735) <- CTNNB1(2.562) |- GSK3B(0.735) |- DVL3(1.608) <- AXIN2(2.307) <- CSNK1A1(1.963)	7	0.00164	79.6769	0.0172627	2.78516
442	hsa04330	Notch signaling pathway	DTX3(2.754) <- NOTCH3(3.277) |- JAG1(0.448)	3	0.001643	41.3463	0.0172627	2.78436
443	hsa04310	Wnt signaling pathway	CCND3(1.559) <- TCF7L1(2.735) <- CTNNB1(2.562) <- APC2(2.201) <- TBL1X(2.354)	5	0.001647	62.5007	0.0172656	2.78331
444	hsa05200	Pathways in cancer	FIGF(3.458) <- ETS1(1.805) <- MAPK1(2.425) <- MAP2K1(1.162) <- ARAF(4.631) <- HRAS(1.027) <- SOS1(1.624) <- GRB2(1.613) <- PDGFRB(2.851) <- PDGFB(5.234)	10	0.001651	106.13	0.0172686	2.78225
445	hsa04722	Neurotrophin signaling pathway	ATF4(1.145) <- MAPKAPK2(1.586) <- MAPK12(1.277) <- HRAS(1.027) |- RPS6KA6(0.089) <- MAPK3(0.739) <- MAP2K2(0.625) <- PRKCD(0.780)	8	0.001671	96.9899	0.0174228	2.77702
446	hsa04010	MAPK signaling pathway	CDC25B(2.093) <- MAPK12(1.277) <- MAP2K3(1.030) <- MAP3K6(2.707)	4	0.001675	45.8384	0.0174228	2.77599
447	hsa04310	Wnt signaling pathway	JUN(4.179) <- TCF7L1(2.735) <- CTNNB1(2.562) |- GSK3B(0.735) |- DVL3(1.608) <- FZD10(6.256)	6	0.001677	90.5484	0.0174228	2.77547
448	hsa04310	Wnt signaling pathway	MMP7(1.088) <- TCF7L1(2.735) <- CTNNB1(2.562) <- APC2(2.201) <- AXIN2(2.307) <- CSNK1A1(1.963)	6	0.001683	66.8464	0.0174461	2.77392
449	hsa05200	Pathways in cancer	CDK4(1.315) <- MYC(3.052) <- MAPK1(2.425) <- MAP2K1(1.162) <- ARAF(4.631) <- HRAS(1.027) <- SOS1(1.624) <- GRB2(1.613) <- FLT3(1.262) <- FLT3LG(3.022)	10	0.001688	101.359	0.017459	2.77263
450	hsa04010	MAPK signaling pathway	ATF4(1.145) <- RPS6KA2(1.936) <- MAPK1(2.425) <- MAP2K1(1.162) <- MAP3K1(2.035) <- MAPK8IP3(2.166) <- MAP2K7(2.424) <- MAP3K12(6.718)	8	0.001728	87.0816	0.0178243	2.76246
451	hsa04722	Neurotrophin signaling pathway	ATF4(1.145) <- MAPKAPK2(1.586) <- MAPK12(1.277) <- HRAS(1.027) |- RPS6KA6(0.089) <- MAPK3(0.739) <- MAP2K2(0.625) <- PRKCD(0.780)	8	0.001731	96.9899	0.0178243	2.7617
452	hsa04010	MAPK signaling pathway	TP53(1.310) <- MAPK12(1.277) <- MAP2K3(1.030) <- MAP3K6(2.707)	4	0.001739	45.4985	0.01786	2.7597
453	hsa04310	Wnt signaling pathway	MMP7(1.088) <- TCF7L1(2.735) <- CTNNB1(2.562) |- GSK3B(0.735) |- DVL3(1.608) <- FZD10(6.256)	6	0.001744	78.4678	0.01786	2.75845
454	hsa04010	MAPK signaling pathway	ATF4(1.145) <- RPS6KA2(1.936) <- MAPK1(2.425) <- MAP2K1(1.162) <- MAP3K1(2.035) <- MAPK8IP3(2.166) <- MAPK8(2.355) <- MAP2K7(2.424) <- MAPK8IP2(1.465)	9	0.001746	93.4586	0.01786	2.75796
455	hsa04662	B cell receptor signaling pathway	FOS(36.201) <- MAPK1(2.425) <- MAP2K1(1.162) <- RAF1(1.813) <- HRAS(1.027) <- RASGRP3(3.564) <- PLCG2(1.568)	7	0.00175	86.6832	0.0178615	2.75696
456	hsa04910	Insulin signaling pathway	ELK1(2.593) <- MAPK1(2.425) <- MAP2K1(1.162) <- ARAF(4.631) <- HRAS(1.027) <- SOS1(1.624) <- GRB2(1.613) <- IRS1(4.186) <- INSR(1.320) |- SOCS4(0.493)	10	0.001765	105.495	0.0179169	2.75326
457	hsa04310	Wnt signaling pathway	MYC(3.052) <- TCF7L1(2.735) <- CTNNB1(2.562) |- GSK3B(0.735) |- DVL3(1.608) <- FZD10(6.256)	6	0.001767	81.9828	0.0179169	2.75276
458	hsa04722	Neurotrophin signaling pathway	RELA(1.663) <- NFKBIA(1.558) <- AKT1(1.297) <- PIK3CG(3.224) <- IRS1(4.186) <- NTRK2(1.634) <- NTF3(3.162)	7	0.001767	80.1334	0.0179169	2.75276
459	hsa04650	Natural killer cell mediated cytotoxicity	CSF2(1.879) <- MAPK1(2.425) <- MAP2K1(1.162) <- ARAF(4.631) <- HRAS(1.027) <- SOS1(1.624) <- GRB2(1.613) <- LCP2(2.682) |- PTPN11(0.417) <- KIR2DL3(0.632) <- HLA-C(0.655)	11	0.001785	108.392	0.0180409	2.74836
460	hsa04810	Regulation of actin cytoskeleton	CFL2(4.003) |- LIMK2(0.628) <- ROCK1(0.378) |- MAPK1(2.425) <- MAP2K1(1.162) <- ARAF(4.631) <- RRAS(1.890) <- SOS1(1.624) <- FGFR1(2.138)	9	0.001787	101.663	0.0180409	2.74788
461	hsa04722	Neurotrophin signaling pathway	RELA(1.663) <- NFKBIA(1.558) <- AKT1(1.297) <- PIK3CG(3.224) <- IRS1(4.186) <- NTRK1(1.225) <- NTF3(3.162)	7	0.0018	79.8217	0.0181036	2.74473
462	hsa05200	Pathways in cancer	CCND1(1.180) <- MYC(3.052) <- MAPK1(2.425) <- MAP2K1(1.162) <- ARAF(4.631) <- HRAS(1.027) <- SOS1(1.624) <- GRB2(1.613) <- FLT3(1.262) <- FLT3LG(3.022)	10	0.001801	100.99	0.0181036	2.74449
463	hsa04010	MAPK signaling pathway	HSPB1(1.431) <- MAPKAPK2(1.586) <- MAPK12(1.277) <- MAP2K3(1.030) |- PPM1A(0.386)	5	0.001809	54.5926	0.0181447	2.74256
464	hsa04062	Chemokine signaling pathway	RELA(1.663) <- NFKBIA(1.558) <- IKBKB(1.608) <- AKT1(1.297) <- PIK3CG(3.224) <- GNG11(2.787) <- GNAI2(2.965) <- CXCR4(4.417) <- GRK5(1.720)	9	0.001823	104.364	0.0182165	2.73921
465	hsa04510	Focal adhesion	CCND3(1.559) <- ELK1(2.593) <- MAPK1(2.425) <- MAP2K1(1.162) <- RAF1(1.813) <- HRAS(1.027) <- SOS1(1.624) <- GRB2(1.613) <- SHC3(1.838) <- PTK2(2.151) |- PTEN(0.599)	11	0.001824	109.301	0.0182165	2.73898
466	hsa04810	Regulation of actin cytoskeleton	MYL9(9.088) <- MYLK(2.873) |- PAK1(0.479) <- RAC1(0.506) <- VAV3(0.220)	5	0.001833	73.112	0.0182478	2.73684
467	hsa05200	Pathways in cancer	FIGF(3.458) <- MYC(3.052) <- MAPK1(2.425) <- MAP2K1(1.162) <- ARAF(4.631) <- HRAS(1.027) <- RET(2.212)	7	0.001835	74.7226	0.0182478	2.73636
468	hsa05200	Pathways in cancer	MMP2(3.031) <- FOS(36.201) <- MAPK1(2.425) <- MAP2K1(1.162) <- ARAF(4.631) <- HRAS(1.027) <- NTRK1(1.225)	7	0.001844	90.3299	0.0182638	2.73424
469	hsa04340	Hedgehog signaling pathway	PTCH1(1.863) <- GLI2(2.878) |- PRKACB(0.405)	3	0.001848	39.0067	0.0182638	2.7333
470	hsa04010	MAPK signaling pathway	ATF4(1.145) <- RPS6KA2(1.936) <- MAPK1(2.425) <- MAP2K1(1.162) <- MAP3K1(2.035) <- CDC42(4.771)	6	0.001854	65.307	0.0182638	2.73189
471	hsa04722	Neurotrophin signaling pathway	GSK3B(0.735) |- AKT1(1.297) <- PIK3CG(3.224) <- HRAS(1.027) <- SOS1(1.624) <- GRB2(1.613) <- SHC3(1.838) <- NTRK2(1.634) <- NTF3(3.162)	9	0.001861	91.5798	0.0182638	2.73025
472	hsa04510	Focal adhesion	CCND3(1.559) <- ELK1(2.593) <- MAPK1(2.425) <- MAP2K1(1.162) <- PAK3(2.780) <- CDC42(4.771)	6	0.001862	68.2144	0.0182638	2.73002
473	hsa04722	Neurotrophin signaling pathway	ATF4(1.145) <- RPS6KA2(1.936) <- MAPK1(2.425) <- MAP2K1(1.162) <- RAF1(1.813) <- HRAS(1.027) <- SOS1(1.624) <- GRB2(1.613) <- NTRK2(1.634) <- BDNF(3.183)	10	0.001864	99.3956	0.0182638	2.72955
474	hsa04010	MAPK signaling pathway	TP53(1.310) <- MAPK8(2.355) <- MAP2K7(2.424) |- PPM1A(0.386)	4	0.001868	45.6861	0.0182638	2.72862
475	hsa04510	Focal adhesion	BIRC3(2.201) <- ELK1(2.593) <- MAPK1(2.425) <- MAP2K1(1.162) <- PAK3(2.780) <- CDC42(4.771)	6	0.001871	67.3425	0.0182638	2.72793
476	hsa04310	Wnt signaling pathway	PPARD(0.624) <- LEF1(0.551) |- CTBP1(3.997)	3	0.001872	34.9884	0.0182638	2.72769
477	hsa05200	Pathways in cancer	FIGF(3.458) <- MYC(3.052) <- MAPK1(2.425) <- MAP2K1(1.162) <- ARAF(4.631) <- HRAS(1.027) <- NTRK1(1.225)	7	0.001878	73.7612	0.0182839	2.7263
478	hsa04010	MAPK signaling pathway	ATF4(1.145) <- RPS6KA5(2.812) <- MAPK12(1.277) <- MAP2K3(1.030) <- MAP3K6(2.707)	5	0.001883	54.3388	0.0182943	2.72515
479	hsa04310	Wnt signaling pathway	MYC(3.052) <- TCF7L1(2.735) <- CTNNB1(2.562) <- RUVBL1(1.462)	4	0.00189	50.0364	0.0183239	2.72354
480	hsa05221	Acute myeloid leukemia	RELA(1.663) <- IKBKB(1.608) <- AKT1(1.297) <- PIK3CG(3.224) <- HRAS(1.027) <- SOS1(1.624) <- GRB2(1.613) <- KIT(1.430)	8	0.001898	81.5872	0.018325	2.7217
481	hsa04310	Wnt signaling pathway	MYC(3.052) <- TCF7L1(2.735) |- CTBP2(0.949)	3	0.001898	37.6415	0.018325	2.7217
482	hsa04310	Wnt signaling pathway	MMP7(1.088) <- TCF7L1(2.735) <- CTNNB1(2.562) <- CSNK1A1(1.963)	4	0.00191	45.5264	0.0183371	2.71897
483	hsa04310	Wnt signaling pathway	MMP7(1.088) <- TCF7L1(2.735) <- CTNNB1(2.562) <- RUVBL1(1.462)	4	0.001915	46.5214	0.0183371	2.71783
484	hsa04510	Focal adhesion	ITGA5(3.197) <- ACTN4(3.519) <- ZYX(2.086)	3	0.001915	40.9935	0.0183371	2.71783
485	hsa04010	MAPK signaling pathway	ATF4(1.145) <- RPS6KA2(1.936) <- MAPK1(2.425) <- MAP2K1(1.162) <- MAP3K8(2.612)	5	0.001916	54.0013	0.0183371	2.7176
486	hsa04510	Focal adhesion	BIRC3(2.201) <- ELK1(2.593) <- MAPK1(2.425) <- MAP2K1(1.162) <- RAF1(1.813) <- HRAS(1.027) <- SOS1(1.624) <- GRB2(1.613) <- SHC3(1.838) <- PTK2(2.151) |- PTEN(0.599)	11	0.001919	108.429	0.0183371	2.71693
487	hsa04510	Focal adhesion	BIRC3(2.201) <- ELK1(2.593) <- MAPK1(2.425) <- MAP2K1(1.162) <- PAK3(2.780) <- RAC2(2.502) <- VAV1(1.945) <- PIK3CG(3.224) <- PTK2(2.151) <- ITGB5(1.431)	10	0.001927	105.603	0.0183571	2.71512
488	hsa04010	MAPK signaling pathway	HSPB1(1.431) <- MAPKAPK2(1.586) <- MAPK12(1.277) <- MAP2K3(1.030) <- MAP3K5(1.143) <- DAXX(1.204) <- FAS(3.374) <- FASLG(2.096)	8	0.001929	80.1758	0.0183571	2.71467
489	hsa04910	Insulin signaling pathway	HK3(1.816) <- SREBF1(1.348) <- PRKCZ(1.974) <- PIK3CG(3.224) <- IRS1(4.186) <- INSR(1.320) |- SOCS4(0.493)	7	0.001933	76.3362	0.0183576	2.71377
490	hsa04310	Wnt signaling pathway	MYC(3.052) <- TCF7L1(2.735) <- CTNNB1(2.562) <- PRKACA(1.130)	4	0.001952	49.176	0.0184814	2.70952
491	hsa05216	Thyroid cancer	MYC(3.052) <- TCF7L1(2.735) <- CTNNB1(2.562)	3	0.001954	39.8081	0.0184814	2.70908
492	hsa04062	Chemokine signaling pathway	MAPK1(2.425) <- MAP2K1(1.162) <- RAF1(1.813) <- HRAS(1.027) <- PIK3CG(3.224) <- FGR(2.477) <- GNAI2(2.965) <- CXCR4(4.417) <- CCL2(7.156)	9	0.001961	99.6116	0.0184818	2.70752
493	hsa04510	Focal adhesion	BAD(0.753) |- MAP2K1(1.162) <- RAF1(1.813) <- PAK3(2.780) <- RAC2(2.502) <- VAV1(1.945) <- PIK3CG(3.224) <- HRAS(1.027) <- SOS1(1.624) <- GRB2(1.613) <- SHC3(1.838) <- PTK2(2.151) <- ITGB5(1.431)	13	0.001962	127.816	0.0184818	2.7073
494	hsa04910	Insulin signaling pathway	ELK1(2.593) <- MAPK1(2.425) <- MAP2K1(1.162) <- ARAF(4.631) <- HRAS(1.027) <- SOS1(1.624) <- GRB2(1.613) <- IRS1(4.186)	8	0.001973	87.3174	0.0185103	2.70487
495	hsa04010	MAPK signaling pathway	ATF4(1.145) <- RPS6KA5(2.812) <- MAPK12(1.277) <- MAP2K3(1.030) <- MAP3K5(1.143) <- DAXX(1.204) <- TGFBR2(1.728) <- TGFB2(2.927)	8	0.001973	80.0379	0.0185103	2.70487
496	hsa05200	Pathways in cancer	CDK4(1.315) <- MYC(3.052) <- MAPK1(2.425) <- MAP2K1(1.162) <- ARAF(4.631) <- HRAS(1.027) <- SOS1(1.624) <- GRB2(1.613) <- PDGFRB(2.851) <- PDGFB(5.234)	10	0.001985	106.568	0.0185854	2.70224
497	hsa04510	Focal adhesion	BAD(0.753) |- RAF1(1.813) <- PAK3(2.780) <- RAC2(2.502) <- VAV1(1.945) <- PIK3CG(3.224) <- HRAS(1.027) <- SOS1(1.624) <- GRB2(1.613) <- SHC3(1.838) <- PTK2(2.151) <- ITGB5(1.431)	12	0.002001	119.255	0.0186975	2.69875
498	hsa05214	Glioma	PIK3CG(3.224) <- MAP2K1(1.162) <- ARAF(4.631) <- HRAS(1.027) <- SOS1(1.624) <- GRB2(1.613) <- SHC3(1.838) <- PDGFRB(2.851) <- PDGFB(5.234)	9	0.002012	96.8358	0.0187625	2.69637
499	hsa04722	Neurotrophin signaling pathway	ATF4(1.145) <- MAPKAPK2(1.586) <- MAPK12(1.277) <- HRAS(1.027) |- RPS6KA6(0.089) <- MAPK3(0.739) <- MAP2K2(0.625) <- PRKCD(0.780)	8	0.002023	96.9899	0.0187967	2.694
500	hsa05200	Pathways in cancer	CCND1(1.180) <- MYC(3.052) <- MAPK1(2.425) <- MAP2K1(1.162) <- ARAF(4.631) <- HRAS(1.027) <- SOS1(1.624) <- GRB2(1.613) <- PDGFRB(2.851) <- PDGFB(5.234)	10	0.002026	106.2	0.0187967	2.69336
501	hsa05200	Pathways in cancer	MMP2(3.031) <- MYC(3.052) <- MAPK1(2.425) <- MAP2K1(1.162) <- ARAF(4.631) <- HRAS(1.027) <- NTRK1(1.225)	7	0.002033	72.5326	0.0187967	2.69186
502	hsa04310	Wnt signaling pathway	FOSL1(2.269) <- TCF7L1(2.735) <- CTNNB1(2.562) <- TBL1X(2.354)	4	0.002036	48.4838	0.0187967	2.69122
503	hsa04722	Neurotrophin signaling pathway	GSK3B(0.735) |- AKT1(1.297) <- PIK3CG(3.224) <- HRAS(1.027) <- SOS1(1.624) <- GRB2(1.613) <- NTRK1(1.225) <- NTF3(3.162)	8	0.002037	80.5897	0.0187967	2.69101
504	hsa05221	Acute myeloid leukemia	RELA(1.663) <- IKBKB(1.608) <- AKT1(1.297) <- PIK3CG(3.224) <- HRAS(1.027) <- SOS1(1.624) <- GRB2(1.613) <- FLT3(1.262)	8	0.00204	80.1695	0.0187967	2.69037
505	hsa05210	Colorectal cancer	MYC(3.052) <- TCF7L1(2.735) <- CTNNB1(2.562) |- GSK3B(0.735)	4	0.002044	49.926	0.0187967	2.68952
506	hsa04910	Insulin signaling pathway	ELK1(2.593) <- MAPK1(2.425) <- MAP2K1(1.162) <- ARAF(4.631) <- HRAS(1.027) <- SOS1(1.624) <- GRB2(1.613) <- SHC3(1.838) <- INSR(1.320) <- INS(1.573)	10	0.002069	101.229	0.0189508	2.68424
507	hsa04910	Insulin signaling pathway	ELK1(2.593) <- MAPK1(2.425) <- MAP2K1(1.162) <- ARAF(4.631) <- HRAS(1.027) <- SOS1(1.624) <- GRB2(1.613) <- SHC3(1.838) <- INSR(1.320) |- PTPRF(0.436)	10	0.002073	103.002	0.0189508	2.6834
508	hsa04510	Focal adhesion	CCND3(1.559) <- JUN(4.179) <- MAPK8(2.355) <- RAC2(2.502) <- VAV1(1.945) <- PIK3CG(3.224) <- PTK2(2.151) |- PTEN(0.599)	8	0.002073	92.2586	0.0189508	2.6834
509	hsa04010	MAPK signaling pathway	TP53(1.310) <- MAPK12(1.277) <- MAP2K3(1.030) <- MAP3K5(1.143) <- DAXX(1.204) <- TGFBR2(1.728) <- TGFB2(2.927)	7	0.00208	71.4076	0.0189774	2.68194
510	hsa04340	Hedgehog signaling pathway	BMP6(1.749) <- GLI2(2.878) |- GSK3B(0.735)	3	0.002096	36.5621	0.0190859	2.67861
511	hsa04510	Focal adhesion	BAD(0.753) |- MAP2K1(1.162) <- PAK3(2.780) <- RAC2(2.502) <- VAV1(1.945) <- PIK3CG(3.224) <- HRAS(1.027) <- SOS1(1.624) <- GRB2(1.613) <- SHC3(1.838) <- PTK2(2.151) <- ITGB5(1.431)	12	0.002105	118.889	0.019092	2.67675
512	hsa04650	Natural killer cell mediated cytotoxicity	TNF(1.009) <- MAPK1(2.425) <- MAP2K1(1.162) <- ARAF(4.631) <- HRAS(1.027) <- SOS1(1.624) <- GRB2(1.613) <- LAT(1.781) |- PTPN11(0.417) <- KIR3DL2(0.721) <- HLA-G(0.693)	11	0.002108	106.368	0.019092	2.67613
513	hsa04722	Neurotrophin signaling pathway	RELA(1.663) <- NFKBIA(1.558) <- AKT1(1.297) <- PIK3CG(3.224) <- HRAS(1.027) <- SOS1(1.624) <- GRB2(1.613) <- NTRK2(1.634) <- BDNF(3.183)	9	0.002109	89.9562	0.019092	2.67592
514	hsa04310	Wnt signaling pathway	MMP7(1.088) <- TCF7L1(2.735) <- CTNNB1(2.562) |- GSK3B(0.735) <- PRKACB(0.405)	5	0.002114	59.2622	0.0191	2.6749
515	hsa04310	Wnt signaling pathway	CCND3(1.559) <- TCF7L1(2.735) <- CTNNB1(2.562) |- GSK3B(0.735) |- DVL3(1.608) <- FZD10(6.256) <- WNT3(3.147)	7	0.002135	93.7059	0.0192523	2.6706
516	hsa04510	Focal adhesion	BIRC3(2.201) <- ELK1(2.593) <- MAPK1(2.425) <- MAP2K1(1.162) <- RAF1(1.813) <- PAK3(2.780) <- RAC2(2.502) <- VAV1(1.945) <- PIK3CG(3.224) <- PTK2(2.151) <- ITGB5(1.431)	11	0.002147	114.494	0.0193041	2.66817
517	hsa04722	Neurotrophin signaling pathway	ATF4(1.145) <- MAPKAPK2(1.586) <- MAPK12(1.277) <- HRAS(1.027) |- RPS6KA6(0.089) <- MAPK3(0.739) <- MAP2K2(0.625) <- PRKCD(0.780)	8	0.002152	96.9899	0.0193041	2.66716
518	hsa04062	Chemokine signaling pathway	RELA(1.663) <- NFKBIA(1.558) <- IKBKB(1.608) <- AKT1(1.297) <- PIK3CG(3.224) <- FGR(2.477) <- GNAI2(2.965) <- CXCR4(4.417) <- GRK5(1.720)	9	0.002158	102.253	0.0193041	2.66595
519	hsa04115	p53 signaling pathway	SESN3(3.305) <- TP53(1.310) <- ATM(1.918)	3	0.00216	34.5472	0.0193041	2.66555
520	hsa05200	Pathways in cancer	IL8(4.276) <- FOS(36.201) <- MAPK1(2.425) <- MAP2K1(1.162) <- ARAF(4.631) <- HRAS(1.027) <- SOS1(1.624) <- GRB2(1.613) <- PDGFRB(2.851) <- PDGFB(5.234)	10	0.002166	125.011	0.0193041	2.66434
521	hsa04310	Wnt signaling pathway	MMP7(1.088) <- TCF7L1(2.735) <- CTNNB1(2.562) <- AXIN2(2.307) <- CSNK1A1(1.963)	5	0.002169	55.6132	0.0193041	2.66374
522	hsa04650	Natural killer cell mediated cytotoxicity	TNF(1.009) <- MAPK1(2.425) <- MAP2K1(1.162) <- ARAF(4.631) <- HRAS(1.027) <- SOS1(1.624) <- GRB2(1.613) <- LCP2(2.682) |- PTPN11(0.417) <- KIR3DL2(0.721) <- HLA-G(0.693)	11	0.00217	106.959	0.0193041	2.66354
523	hsa05200	Pathways in cancer	CDK4(1.315) <- JUN(4.179) <- MAPK1(2.425) <- MAP2K1(1.162) <- ARAF(4.631) <- HRAS(1.027) <- SOS1(1.624) <- GRB2(1.613) <- KIT(1.430)	9	0.002174	100.691	0.0193041	2.66274
524	hsa04512	ECM-receptor interaction	SDC2(3.091) <- THBS2(34.177)	2	0.002179	39.4423	0.0193116	2.66174
525	hsa04310	Wnt signaling pathway	CCND3(1.559) <- TCF7L1(2.735) <- CTNNB1(2.562) |- GSK3B(0.735) |- DVL3(1.608) <- FZD10(6.256)	6	0.002187	80.8863	0.0193456	2.66015
526	hsa05200	Pathways in cancer	IL8(4.276) <- MYC(3.052) <- MAPK1(2.425) <- MAP2K1(1.162) <- ARAF(4.631) <- HRAS(1.027) <- SOS1(1.624) <- GRB2(1.613) <- FLT3(1.262) <- FLT3LG(3.022)	10	0.002194	102.039	0.0193706	2.65876
527	hsa05200	Pathways in cancer	FIGF(3.458) <- MYC(3.052) <- MAPK1(2.425) <- MAP2K1(1.162) <- ARAF(4.631) <- HRAS(1.027) <- SOS1(1.624) <- GRB2(1.613) <- BCR(1.241)	9	0.0022	92.5868	0.0193867	2.65758
528	hsa04810	Regulation of actin cytoskeleton	CFL2(4.003) <- ACTB(1.336)	2	0.002215	24.222	0.0194627	2.65463
529	hsa04722	Neurotrophin signaling pathway	ATF4(1.145) <- RPS6KA5(2.812) <- MAPK1(2.425) <- MAP2K1(1.162) <- RAF1(1.813) <- HRAS(1.027) <- SOS1(1.624) <- GRB2(1.613) <- SHC3(1.838) <- NTRK3(2.746) <- NTF3(3.162)	11	0.002217	105.852	0.0194627	2.65423
530	hsa04810	Regulation of actin cytoskeleton	MYL9(9.088) <- MYLK(2.873) |- PAK1(0.479) <- GNG12(0.412) <- CHRM5(0.389)	5	0.002244	66.8457	0.0196342	2.64898
531	hsa04010	MAPK signaling pathway	MYC(3.052) <- MAPK1(2.425) <- MAP2K1(1.162) <- RAF1(1.813) <- RRAS(1.890) <- RASGRF2(1.855) <- CACNA1B(4.574)	7	0.002245	77.5212	0.0196342	2.64878
532	hsa04010	MAPK signaling pathway	DDIT3(1.436) <- MAPK12(1.277) <- MAP2K3(1.030) <- MAP3K6(2.707)	4	0.002265	44.5971	0.0197719	2.64493
533	hsa04010	MAPK signaling pathway	CDC25B(2.093) <- MAPK12(1.277) <- MAP2K3(1.030) <- MAP3K5(1.143) <- DAXX(1.204) <- TGFBR2(1.728) <- TGFB2(2.927)	7	0.00227	71.7475	0.0197784	2.64397
534	hsa04722	Neurotrophin signaling pathway	GSK3B(0.735) |- AKT1(1.297) <- PIK3CG(3.224) <- HRAS(1.027) <- SOS1(1.624) <- GRB2(1.613) <- NTRK3(2.746) <- NTF3(3.162)	8	0.002286	80.6903	0.0198805	2.64092
535	hsa04010	MAPK signaling pathway	MAPT(4.019) <- MAPK1(2.425) <- MAP2K1(1.162) <- RAF1(1.813) <- RRAS(1.890) <- RASGRF2(1.855) <- CACNA1B(4.574)	7	0.002301	76.1001	0.0199312	2.63808
536	hsa04810	Regulation of actin cytoskeleton	PIK3CA(0.851) <- NRAS(0.578) <- SOS2(0.276) <- FGFR2(0.198)	4	0.002304	52.4641	0.0199312	2.63752
537	hsa05200	Pathways in cancer	MMP2(3.031) <- ETS1(1.805) <- MAPK1(2.425) <- MAP2K1(1.162) <- ARAF(4.631) <- HRAS(1.027) <- RET(2.212)	7	0.002305	70.368	0.0199312	2.63733
538	hsa04010	MAPK signaling pathway	ATF4(1.145) <- RPS6KA2(1.936) <- MAPK1(2.425) <- MAP2K1(1.162) <- MAP3K1(2.035) <- MAPK8IP3(2.166) <- MAP2K7(2.424) <- MAPK8IP2(1.465)	8	0.002309	82.034	0.0199312	2.63658
539	hsa04310	Wnt signaling pathway	MYC(3.052) <- TCF7L1(2.735) <- CTNNB1(2.562) |- GSK3B(0.735) |- DVL3(1.608) <- FZD10(6.256) <- WNT3(3.147)	7	0.002326	94.8023	0.0200326	2.63339
540	hsa04510	Focal adhesion	CCND3(1.559) <- CTNNB1(2.562) |- GSK3B(0.735) |- AKT1(1.297) <- PIK3CG(3.224) <- PTK2(2.151) <- ITGB5(1.431)	7	0.002331	76.6162	0.0200326	2.63246
541	hsa04010	MAPK signaling pathway	RELA(1.663) <- IKBKB(1.608) <- MAP3K1(2.035) <- MAPK8IP3(2.166) <- MAPK8(2.355) <- MAP2K7(2.424) |- PPM1A(0.386)	7	0.002336	73.6149	0.0200326	2.63153
542	hsa04310	Wnt signaling pathway	CCND3(1.559) <- TCF7L1(2.735) <- CTNNB1(2.562) <- RUVBL1(1.462)	4	0.002338	48.94	0.0200326	2.63116
543	hsa04115	p53 signaling pathway	ZMAT3(1.262) <- TP53(1.310) <- ATM(1.918)	3	0.00235	34.2859	0.0200983	2.62893
544	hsa04310	Wnt signaling pathway	FOSL1(2.269) <- TCF7L1(2.735) <- CTNNB1(2.562) <- APC2(2.201) <- TBL1X(2.354)	5	0.002356	59.8689	0.0201098	2.62782
545	hsa04062	Chemokine signaling pathway	RELA(1.663) <- NFKBIA(1.558) <- IKBKB(1.608) <- AKT1(1.297) <- PIK3CG(3.224) <- GNG11(2.787) <- GNAI2(2.965) <- CXCR4(4.417) <- ARRB2(1.627)	9	0.00236	99.5888	0.0201098	2.62709
546	hsa05200	Pathways in cancer	CDK4(1.315) <- FOS(36.201) <- MAPK1(2.425) <- MAP2K1(1.162) <- ARAF(4.631) <- HRAS(1.027) <- SOS1(1.624) <- GRB2(1.613) <- BCR(1.241)	9	0.002386	107.664	0.020291	2.62233
547	hsa04310	Wnt signaling pathway	VANGL2(1.012) <- DVL3(1.608) <- FZD10(6.256) <- WNT9A(1.747)	4	0.00239	51.6841	0.020291	2.6216
548	hsa04010	MAPK signaling pathway	ELK1(2.593) <- MAPK8(2.355) |- DUSP3(0.792)	3	0.002399	34.7506	0.0203302	2.61997
549	hsa04722	Neurotrophin signaling pathway	ATF4(1.145) <- MAPKAPK2(1.586) <- MAPK12(1.277) <- HRAS(1.027) <- SOS1(1.624) <- GRB2(1.613) <- SHC3(1.838) <- NTRK2(1.634) <- NTF3(3.162)	9	0.002413	91.9489	0.0203531	2.61744
550	hsa04722	Neurotrophin signaling pathway	GSK3B(0.735) |- AKT1(1.297) <- PIK3CG(3.224) <- HRAS(1.027) <- SOS1(1.624) <- GRB2(1.613) <- SHC3(1.838) <- NTRK2(1.634) <- BDNF(3.183)	9	0.002419	88.966	0.0203531	2.61636
551	hsa04510	Focal adhesion	CCND3(1.559) <- ELK1(2.593) <- MAPK1(2.425) <- MAP2K1(1.162) <- PAK3(2.780) <- RAC2(2.502) <- VAV1(1.945) <- PIK3CG(3.224) <- PTK2(2.151) |- PTEN(0.599)	10	0.002422	103.806	0.0203531	2.61583
552	hsa04510	Focal adhesion	ITGA5(3.197) <- THBS2(34.177)	2	0.002425	37.0764	0.0203531	2.61529
553	hsa04360	Axon guidance	NRP1(4.998) <- L1CAM(4.534)	2	0.002425	28.7569	0.0203531	2.61529
554	hsa04010	MAPK signaling pathway	ATF4(1.145) <- MAPKAPK2(1.586) <- MAPK12(1.277) <- MAP2K3(1.030) |- PPM1A(0.386)	5	0.002428	53.4093	0.0203531	2.61475
555	hsa04062	Chemokine signaling pathway	MAPK1(2.425) <- MAP2K1(1.162) <- RAF1(1.813) <- HRAS(1.027) <- SOS1(1.624) <- GRB2(1.613) <- SHC3(1.838) <- FGR(2.477) <- GNAI2(2.965) <- CXCR4(4.417) <- GRK5(1.720)	11	0.002435	113.211	0.0203602	2.6135
556	hsa04062	Chemokine signaling pathway	MAPK1(2.425) <- PRKCZ(1.974) <- PIK3CG(3.224) <- GNG11(2.787) <- GNAI2(2.965) <- CXCR4(4.417) <- CCL2(7.156)	7	0.002442	86.7989	0.0203602	2.61225
557	hsa05214	Glioma	PIK3CG(3.224) <- HRAS(1.027) <- SOS1(1.624) <- GRB2(1.613) <- SHC3(1.838) <- PDGFRB(2.851) <- PDGFB(5.234)	7	0.002442	75.8273	0.0203602	2.61225
558	hsa04722	Neurotrophin signaling pathway	ATF4(1.145) <- MAPKAPK2(1.586) <- MAPK12(1.277) <- HRAS(1.027) <- SOS1(1.624) <- GRB2(1.613) <- SHC3(1.838) <- NTRK1(1.225) <- NTF3(3.162)	9	0.002448	91.6206	0.0203737	2.61119
559	hsa05200	Pathways in cancer	CCND1(1.180) <- FOS(36.201) <- MAPK1(2.425) <- MAP2K1(1.162) <- ARAF(4.631) <- HRAS(1.027) <- RET(2.212)	7	0.002458	89.4562	0.020417	2.60942
560	hsa04910	Insulin signaling pathway	FASN(1.108) <- SREBF1(1.348) <- PRKCZ(1.974) <- PIK3CG(3.224) <- IRS1(4.186) |- PTPRF(0.436)	6	0.002462	67.9048	0.020417	2.60871
561	hsa05200	Pathways in cancer	MMP2(3.031) <- ETS1(1.805) <- MAPK1(2.425) <- MAP2K1(1.162) <- ARAF(4.631) <- HRAS(1.027) <- SOS1(1.624) <- GRB2(1.613) <- BCR(1.241)	9	0.002472	88.2322	0.0204353	2.60695
562	hsa04912	GnRH signaling pathway	JUN(4.179) <- MAPK8(2.355) <- MAP2K7(2.424) <- MAP3K1(2.035) <- CDC42(4.771) <- SRC(2.381) <- PRKCA(3.061) <- PLCB1(2.203) <- GNAQ(1.376) <- GNRHR(2.670) <- GNRH1(1.131)	11	0.002473	121.982	0.0204353	2.60678
563	hsa04010	MAPK signaling pathway	STMN1(1.147) <- MAPK1(2.425) <- MAP2K1(1.162) <- RAF1(1.813) <- RRAS(1.890) <- RASGRP4(2.806) <- CACNA1B(4.574)	7	0.002494	76.3776	0.0205686	2.6031
564	hsa04650	Natural killer cell mediated cytotoxicity	CSF2(1.879) <- MAPK1(2.425) <- MAP2K1(1.162) <- ARAF(4.631) <- HRAS(1.027) <- SOS1(1.624) <- GRB2(1.613) <- LCP2(2.682) |- PTPN11(0.417) <- KIR3DL2(0.721) <- HLA-B(0.795)	11	0.002498	107.5	0.0205686	2.60241
565	hsa04310	Wnt signaling pathway	CCND3(1.559) <- TCF7L1(2.735) <- CTNNB1(2.562) |- GSK3B(0.735) <- PRKACB(0.405)	5	0.002512	61.6808	0.0206473	2.59998
566	hsa04310	Wnt signaling pathway	FOSL1(2.269) <- TCF7L1(2.735) <- CTNNB1(2.562) |- CTNNBIP1(0.999)	4	0.00254	45.3601	0.0208406	2.59517
567	hsa04520	Adherens junction	PARD3(2.457) <- PVRL1(1.735) <- MLLT4(3.624) <- SSX2IP(2.134) <- ACTN4(3.519) <- CTNNA2(4.108) <- ACTB(1.336) <- RHOA(4.286)	8	0.00255	88.6184	0.0208613	2.59346
568	hsa04062	Chemokine signaling pathway	TIAM1(4.165) <- CDC42(4.771) <- VAV1(1.945) <- ITK(1.695) <- PIK3CG(3.224) <- GNG11(2.787) <- GNAI2(2.965) <- CXCR4(4.417) <- CCL2(7.156)	9	0.002556	107.91	0.0208613	2.59244
569	hsa05200	Pathways in cancer	CCND1(1.180) <- JUN(4.179) <- MAPK1(2.425) <- MAP2K1(1.162) <- ARAF(4.631) <- HRAS(1.027) <- SOS1(1.624) <- GRB2(1.613) <- KIT(1.430)	9	0.002556	100.348	0.0208613	2.59244
570	hsa04062	Chemokine signaling pathway	MAPK1(2.425) <- MAP2K1(1.162) <- RAF1(1.813) <- HRAS(1.027) <- PIK3CG(3.224) <- GNG11(2.787) <- GNAI2(2.965) <- CXCR4(4.417) <- GRK5(1.720)	9	0.002562	97.5365	0.0208736	2.59142
571	hsa04310	Wnt signaling pathway	MYC(3.052) <- TCF7L1(2.735) <- RUVBL1(1.462)	3	0.002568	37.5033	0.0208737	2.5904
572	hsa05200	Pathways in cancer	CCND1(1.180) <- JUN(4.179) <- MAPK1(2.425) <- MAP2K1(1.162) <- ARAF(4.631) <- HRAS(1.027)	6	0.002575	70.6013	0.0208737	2.58922
573	hsa04210	Apoptosis	CASP6(0.441) <- CASP3(0.570) <- CASP10(0.413) <- FADD(0.672)	4	0.00258	51.2549	0.0208737	2.58838
574	hsa04210	Apoptosis	CASP6(0.441) <- CASP3(0.570) <- CASP10(0.413) <- FADD(0.672)	4	0.00258	51.2549	0.0208737	2.58838
575	hsa04310	Wnt signaling pathway	CSNK2A2(1.276) <- DVL3(1.608) <- FZD10(6.256) <- WNT3(3.147) |- WIF1(0.661)	5	0.002608	66.5418	0.0210636	2.58369
576	hsa04144	Endocytosis	CHMP2A(0.597) <- SNF8(0.791)	2	0.002647	24.4153	0.0213205	2.57725
577	hsa04010	MAPK signaling pathway	ELK1(2.593) <- MAPK1(2.425) <- MAP2K1(1.162) <- MAP3K1(2.035) <- MAPK8IP3(2.166) <- MAPK8(2.355) <- MAP2K7(2.424) <- MAP3K11(1.159) <- MAPK8IP2(1.465)	9	0.002649	91.6711	0.0213205	2.57692
578	hsa04650	Natural killer cell mediated cytotoxicity	CSF2(1.879) <- MAPK1(2.425) <- MAP2K1(1.162) <- ARAF(4.631) <- HRAS(1.027) <- SOS1(1.624) <- GRB2(1.613) <- LAT(1.781) |- PTPN11(0.417) <- KIR3DL2(0.721) <- HLA-G(0.693)	11	0.002657	105.637	0.0213271	2.57561
579	hsa04310	Wnt signaling pathway	FOSL1(2.269) <- TCF7L1(2.735) <- CTNNB1(2.562) |- GSK3B(0.735) |- DVL3(1.608) <- FZD10(6.256)	6	0.002659	78.2545	0.0213271	2.57528
580	hsa04010	MAPK signaling pathway	RELA(1.663) <- IKBKB(1.608) <- MAP3K1(2.035) <- MAPK8IP3(2.166) <- MAPK8(2.355) <- MAP2K7(2.424) <- MAP3K12(6.718)	7	0.002668	75.7956	0.0213624	2.57381
581	hsa04722	Neurotrophin signaling pathway	GSK3B(0.735) |- AKT1(1.297) <- PIK3CG(3.224) <- HRAS(1.027) |- RPS6KA6(0.089) <- MAPK3(0.739) <- MAP2K2(0.625) <- PRKCD(0.780)	8	0.002692	96.6208	0.0215124	2.56992
582	hsa04722	Neurotrophin signaling pathway	GSK3B(0.735) |- AKT1(1.297) <- PIK3CG(3.224) <- HRAS(1.027) |- RPS6KA6(0.089) <- MAPK3(0.739) <- MAP2K2(0.625) <- PRKCD(0.780)	8	0.002696	96.6208	0.0215124	2.56928
583	hsa04062	Chemokine signaling pathway	PRKACA(1.130) <- ADCY2(6.309) |- GNAI3(0.710) <- CCR3(0.794) <- ARRB1(0.489)	5	0.002719	58.6559	0.0216587	2.56559
584	hsa04510	Focal adhesion	CCND3(1.559) <- CTNNB1(2.562) |- GSK3B(0.735) |- AKT1(1.297) <- ILK(1.467) <- PARVA(1.754)	6	0.002724	65.4257	0.0216614	2.56479
585	hsa05200	Pathways in cancer	MYC(3.052) |- CEBPA(0.486)	2	0.002734	24.4652	0.0217038	2.5632
586	hsa04510	Focal adhesion	BIRC3(2.201) <- ELK1(2.593) <- MAPK1(2.425) <- MAP2K1(1.162) <- PAK3(2.780) <- RAC2(2.502) <- VAV1(1.945) <- PIK3CG(3.224) <- PTK2(2.151) |- PTEN(0.599)	10	0.002758	102.934	0.0218221	2.55941
587	hsa04912	GnRH signaling pathway	ELK1(2.593) <- MAPK1(2.425) <- MAP2K1(1.162) <- RAF1(1.813) <- HRAS(1.027) <- SRC(2.381) <- PRKCA(3.061) <- PLCB1(2.203) <- GNAQ(1.376) <- GNRHR(2.670) <- GNRH1(1.131)	11	0.002763	107.468	0.0218221	2.55862
588	hsa04310	Wnt signaling pathway	MYC(3.052) <- TCF7L1(2.735) <- CTNNB1(2.562) |- GSK3B(0.735) <- PRKACB(0.405)	5	0.002763	62.7772	0.0218221	2.55862
589	hsa05200	Pathways in cancer	CDK4(1.315) <- FOS(36.201) <- MAPK1(2.425) <- MAP2K1(1.162) <- ARAF(4.631) <- HRAS(1.027) <- RET(2.212)	7	0.002781	89.7997	0.0218842	2.5558
590	hsa04722	Neurotrophin signaling pathway	BAD(0.753) |- AKT1(1.297) <- PIK3CG(3.224) <- HRAS(1.027) <- SOS1(1.624) <- GRB2(1.613) <- SHC3(1.838) <- NTRK1(1.225) <- NTF3(3.162)	9	0.002782	91.1892	0.0218842	2.55564
591	hsa04062	Chemokine signaling pathway	GSK3B(0.735) |- AKT1(1.297) <- PIK3CG(3.224) <- GNG11(2.787) <- GNAI2(2.965) <- CXCR4(4.417) <- CCL2(7.156)	7	0.002785	86.2588	0.0218842	2.55517
592	hsa04510	Focal adhesion	CCND3(1.559) <- CTNNB1(2.562) |- GSK3B(0.735) |- AKT1(1.297) <- ILK(1.467) <- PIK3CG(3.224) <- PTK2(2.151) |- PTEN(0.599)	8	0.002796	85.2736	0.0219335	2.55346
593	hsa05200	Pathways in cancer	CDK4(1.315) <- JUN(4.179) <- MAPK1(2.425) <- MAP2K1(1.162) <- ARAF(4.631) <- HRAS(1.027)	6	0.002819	70.9448	0.0219852	2.5499
594	hsa04722	Neurotrophin signaling pathway	BAD(0.753) |- AKT1(1.297) <- PIK3CG(3.224) <- HRAS(1.027) <- SOS1(1.624) <- GRB2(1.613) <- NTRK3(2.746) <- NTF3(3.162)	8	0.002822	80.628	0.0219852	2.54944
595	hsa04722	Neurotrophin signaling pathway	ATF4(1.145) <- MAPKAPK2(1.586) <- MAPK12(1.277) <- HRAS(1.027) <- SOS1(1.624) <- GRB2(1.613) <- SHC3(1.838) <- NTRK3(2.746) <- NTF3(3.162)	9	0.002825	91.7213	0.0219852	2.54898
596	hsa04510	Focal adhesion	CCND3(1.559) <- ELK1(2.593) <- MAPK1(2.425) <- MAP2K1(1.162) <- RAF1(1.813) <- PAK3(2.780) <- CDC42(4.771)	7	0.00283	77.1704	0.0219852	2.54821
597	hsa04310	Wnt signaling pathway	FOSL1(2.269) <- TCF7L1(2.735) <- CTNNB1(2.562) |- GSK3B(0.735) |- DVL3(1.608) <- FZD10(6.256) <- WNT3(3.147)	7	0.002831	91.074	0.0219852	2.54806
598	hsa05200	Pathways in cancer	IL8(4.276) <- JUN(4.179) <- MAPK1(2.425) <- MAP2K1(1.162) <- ARAF(4.631) <- HRAS(1.027)	6	0.002831	71.6338	0.0219852	2.54806
599	hsa05020	Prion diseases	CCL5(1.306) <- EGR1(27.929) <- ELK1(2.593) <- MAPK1(2.425) <- MAP2K1(1.162) <- PRNP(2.541)	6	0.00284	81.2768	0.0219975	2.54668
600	hsa04062	Chemokine signaling pathway	STAT2(2.465) <- JAK3(3.546) <- CXCR4(4.417) <- CCL2(7.156)	4	0.002847	51.377	0.0219975	2.54561
601	hsa05200	Pathways in cancer	CCND1(1.180) <- FOS(36.201) <- MAPK1(2.425) <- MAP2K1(1.162) <- ARAF(4.631) <- HRAS(1.027) <- SOS1(1.624) <- GRB2(1.613) <- BCR(1.241)	9	0.002853	107.32	0.0219975	2.5447
602	hsa04340	Hedgehog signaling pathway	WNT3(3.147) <- GLI2(2.878) |- PRKACB(0.405)	3	0.002853	39.5479	0.0219975	2.5447
603	hsa04722	Neurotrophin signaling pathway	BAD(0.753) |- AKT1(1.297) <- PIK3CG(3.224) <- HRAS(1.027) <- SOS1(1.624) <- GRB2(1.613) <- SHC3(1.838) <- NTRK2(1.634) <- NTF3(3.162)	9	0.002858	91.5174	0.0219975	2.54394
604	hsa04010	MAPK signaling pathway	ELK1(2.593) <- MAPK1(2.425) <- MAP2K1(1.162) <- MAP3K1(2.035) <- MAPK8IP3(2.166) <- MAPK8(2.355) <- MAP2K7(2.424) <- MAP3K12(6.718)	8	0.002861	87.2851	0.0219975	2.54348
605	hsa05200	Pathways in cancer	MMP2(3.031) <- JUN(4.179) <- MAPK1(2.425) <- MAP2K1(1.162) <- ARAF(4.631) <- HRAS(1.027) <- SOS1(1.624) <- GRB2(1.613)	8	0.002879	91.311	0.0220818	2.54076
606	hsa05200	Pathways in cancer	MMP2(3.031) <- FOS(36.201) <- MAPK1(2.425) <- MAP2K1(1.162) <- ARAF(4.631) <- HRAS(1.027) <- SOS1(1.624) <- GRB2(1.613)	8	0.002883	100.49	0.0220818	2.54016
607	hsa04010	MAPK signaling pathway	ELK1(2.593) <- MAPK8(2.355) <- MAP2K7(2.424) <- MAPK8IP2(1.465)	4	0.002887	46.8407	0.0220818	2.53955
608	hsa04010	MAPK signaling pathway	ELK1(2.593) <- MAPK12(1.277) <- MAP2K3(1.030) <- MAP3K5(1.143) <- DAXX(1.204) <- FAS(3.374) <- FASLG(2.096)	7	0.002894	70.3609	0.0220818	2.5385
609	hsa05200	Pathways in cancer	IL8(4.276) <- MYC(3.052) <- MAPK1(2.425) <- MAP2K1(1.162) <- ARAF(4.631) <- HRAS(1.027) <- SOS1(1.624) <- GRB2(1.613) <- PDGFRB(2.851) <- PDGFB(5.234)	10	0.002903	107.249	0.0220818	2.53715
610	hsa04010	MAPK signaling pathway	ELK1(2.593) <- MAPK1(2.425) <- MAP2K1(1.162) <- MAP3K1(2.035) <- MAPK8IP3(2.166) <- MAPK8(2.355) <- MAP2K7(2.424) |- PPM1A(0.386)	8	0.002903	85.1044	0.0220818	2.53715
611	hsa04062	Chemokine signaling pathway	RELA(1.663) <- NFKBIA(1.558) <- IKBKB(1.608) <- AKT1(1.297) <- PIK3CG(3.224) <- FGR(2.477) <- GNAI2(2.965) <- CXCR4(4.417) <- ARRB2(1.627)	9	0.002909	97.4772	0.0220818	2.53626
612	hsa04360	Axon guidance	UNC5D(3.265) <- NTN1(2.438)	2	0.00291	25.0733	0.0220818	2.53611
613	hsa04510	Focal adhesion	CCND3(1.559) <- ELK1(2.593) <- MAPK1(2.425) <- MAP2K1(1.162) <- RAF1(1.813) <- PAK3(2.780) <- RAC2(2.502) <- VAV1(1.945) <- PIK3CG(3.224) <- PTK2(2.151) |- PTEN(0.599)	11	0.00293	112.697	0.0221762	2.53313
614	hsa04722	Neurotrophin signaling pathway	GSK3B(0.735) |- AKT1(1.297) <- PIK3CG(3.224) <- HRAS(1.027) |- RPS6KA6(0.089) <- MAPK3(0.739) <- MAP2K2(0.625) <- PRKCD(0.780)	8	0.002932	96.6208	0.0221762	2.53284
615	hsa05200	Pathways in cancer	IL8(4.276) <- JUN(4.179) <- MAPK1(2.425) <- MAP2K1(1.162) <- ARAF(4.631) <- HRAS(1.027) <- SOS1(1.624) <- GRB2(1.613) <- KIT(1.430)	9	0.002956	101.38	0.0222672	2.5293
616	hsa04910	Insulin signaling pathway	HK3(1.816) <- SREBF1(1.348) <- PRKCZ(1.974) <- PIK3CG(3.224) <- IRS1(4.186) |- PTPRF(0.436)	6	0.002962	69.2949	0.0222672	2.52841
617	hsa04810	Regulation of actin cytoskeleton	CFL1(0.473) |- LIMK1(1.802) <- PAK3(2.780) <- RAC2(2.502) <- ARHGEF6(2.174) <- RRAS(1.890) <- SOS1(1.624) <- FGFR1(2.138)	8	0.002967	85.9727	0.0222672	2.52768
618	hsa04722	Neurotrophin signaling pathway	RELA(1.663) <- NFKBIA(1.558) <- AKT1(1.297) <- PIK3CG(3.224) <- IRS1(4.186) <- NTRK2(1.634) <- BDNF(3.183)	7	0.002967	77.5196	0.0222672	2.52768
619	hsa04062	Chemokine signaling pathway	MAPK1(2.425) <- PRKCZ(1.974) <- PIK3CG(3.224) <- FGR(2.477) <- GNAI2(2.965) <- CXCR4(4.417) <- CCL2(7.156)	7	0.002968	84.6873	0.0222672	2.52754
620	hsa04310	Wnt signaling pathway	FOSL1(2.269) <- TCF7L1(2.735) <- CTNNB1(2.562) <- PRKACA(1.130)	4	0.002977	45.4477	0.0222987	2.52622
621	hsa04010	MAPK signaling pathway	CRK(0.505) <- MAPK9(0.700) |- DUSP1(6.136)	3	0.002982	40.5531	0.0223002	2.52549
622	hsa04664	Fc epsilon RI signaling pathway	MAPK13(0.443) <- MAP2K6(0.565) <- RAC1(0.506) <- VAV3(0.220) <- SYK(0.892) <- LYN(0.375)	6	0.002993	76.7908	0.0223465	2.52389
623	hsa04722	Neurotrophin signaling pathway	GSK3B(0.735) |- AKT1(1.297) <- PIK3CG(3.224) <- HRAS(1.027) <- SOS1(1.624) <- GRB2(1.613) <- NTRK2(1.634) <- NTF3(3.162)	8	0.003	80.9179	0.0223628	2.52288
624	hsa04010	MAPK signaling pathway	NFATC4(2.362) |- MAPK9(0.700) |- DUSP1(6.136)	3	0.003025	41.2162	0.022513	2.51927
625	hsa04722	Neurotrophin signaling pathway	ATF4(1.145) <- RPS6KA5(2.812) <- MAPK1(2.425) <- MAP2K1(1.162) <- RAF1(1.813) <- HRAS(1.027) <- SOS1(1.624) <- GRB2(1.613) <- SHC3(1.838) <- NTRK1(1.225) <- NTF3(3.162)	11	0.003043	105.751	0.0226107	2.5167
626	hsa04650	Natural killer cell mediated cytotoxicity	FAS(3.374) <- IFNGR1(2.086) <- IFNG(1.322) <- MAPK1(2.425) <- MAP2K1(1.162) <- ARAF(4.631) <- HRAS(1.027) <- SOS1(1.624) <- GRB2(1.613) <- LAT(1.781) |- PTPN11(0.417) <- KIR3DL2(0.721)	12	0.003058	116.134	0.0226859	2.51456
627	hsa05200	Pathways in cancer	CDK4(1.315) <- ETS1(1.805) <- MAPK1(2.425) <- MAP2K1(1.162) <- ARAF(4.631) <- HRAS(1.027) <- SOS1(1.624) <- GRB2(1.613) <- PDGFRB(2.851) <- PDGFB(5.234)	10	0.003079	103.326	0.0227689	2.51159
628	hsa04510	Focal adhesion	BAD(0.753) |- MAP2K1(1.162) <- PAK3(2.780) <- RAC2(2.502) <- VAV1(1.945) <- PIK3CG(3.224) <- PDGFRB(2.851) <- IGF1(2.529)	8	0.003079	90.5924	0.0227689	2.51159
629	hsa05200	Pathways in cancer	FIGF(3.458) <- ETS1(1.805) <- MAPK1(2.425) <- MAP2K1(1.162) <- ARAF(4.631) <- HRAS(1.027) <- RET(2.212)	7	0.003103	71.5056	0.0229099	2.50822
630	hsa04010	MAPK signaling pathway	ATF4(1.145) <- RPS6KA2(1.936) <- MAPK1(2.425) <- MAP2K1(1.162) <- MAP3K1(2.035) <- MAPK8IP3(2.166) <- MAPK8(2.355) |- PTPRR(0.333)	8	0.003145	84.8929	0.0231831	2.50238
631	hsa04310	Wnt signaling pathway	CCND3(1.559) <- TCF7L1(2.735) <- CTNNB1(2.562) <- CSNK1A1(1.963)	4	0.003156	47.945	0.0232274	2.50086
632	hsa04010	MAPK signaling pathway	TP53(1.310) <- MAPK8(2.355) <- MAP2K7(2.424) <- MAP3K11(1.159) <- MAPK8IP2(1.465)	5	0.003172	52.4788	0.0232639	2.49867
633	hsa04810	Regulation of actin cytoskeleton	ARPC4(0.276) <- ACTG1(0.867)	2	0.003181	24.7825	0.0232639	2.49744
634	hsa04810	Regulation of actin cytoskeleton	ARPC4(0.276) <- ACTG1(0.867)	2	0.003181	24.7825	0.0232639	2.49744
635	hsa04810	Regulation of actin cytoskeleton	ARPC4(0.276) <- ACTG1(0.867)	2	0.003181	24.7825	0.0232639	2.49744
636	hsa05200	Pathways in cancer	MAPK8(2.355) <- RHOA(4.286) <- RALGDS(1.478) <- HRAS(1.027) <- SOS1(1.624) <- GRB2(1.613) <- FLT3(1.262) <- FLT3LG(3.022)	8	0.003197	82.3482	0.0233294	2.49526
637	hsa05200	Pathways in cancer	CCND1(1.180) <- ETS1(1.805) <- MAPK1(2.425) <- MAP2K1(1.162) <- ARAF(4.631) <- HRAS(1.027) <- SOS1(1.624) <- GRB2(1.613) <- PDGFRB(2.851) <- PDGFB(5.234)	10	0.0032	102.957	0.0233294	2.49485
638	hsa04010	MAPK signaling pathway	ATF4(1.145) <- RPS6KA2(1.936) <- MAPK1(2.425) <- MAP2K1(1.162) <- MAP3K1(2.035) <- MAP4K3(1.185)	6	0.003207	61.3275	0.0233437	2.4939
639	hsa04010	MAPK signaling pathway	RELA(1.663) <- IKBKB(1.608) <- MAP3K1(2.035) <- MAPK8IP3(2.166) <- MAPK8(2.355) <- MAP2K7(2.424) <- MAP3K11(1.159) <- MAPK8IP2(1.465)	8	0.003242	80.1976	0.023532	2.48919
640	hsa04650	Natural killer cell mediated cytotoxicity	CSF2(1.879) <- MAPK1(2.425) <- MAP2K1(1.162) <- ARAF(4.631) <- HRAS(1.027) <- SOS1(1.624) <- GRB2(1.613) <- LCP2(2.682) |- PTPN11(0.417) <- KIR3DL2(0.721) <- HLA-G(0.693)	11	0.003243	106.229	0.023532	2.48905
641	hsa05200	Pathways in cancer	MMP2(3.031) <- FOS(36.201) <- MAPK1(2.425) <- MAP2K1(1.162) <- ARAF(4.631) <- HRAS(1.027) <- SOS1(1.624) <- GRB2(1.613) <- KIT(1.430)	9	0.003271	111.49	0.0236982	2.48532
642	hsa04062	Chemokine signaling pathway	TIAM1(4.165) <- CDC42(4.771) <- VAV1(1.945) <- ITK(1.695) <- PIK3CG(3.224) <- FGR(2.477) <- GNAI2(2.965) <- CXCR4(4.417) <- CCL2(7.156)	9	0.003283	105.799	0.0237111	2.48373
643	hsa05217	Basal cell carcinoma	GLI2(2.878) <- GLI2(2.878)	2	0.003283	26.9833	0.0237111	2.48373
644	hsa04722	Neurotrophin signaling pathway	BAD(0.753) |- AKT1(1.297) <- PIK3CG(3.224) <- HRAS(1.027) |- RPS6KA6(0.089) <- MAPK3(0.739) <- MAP2K2(0.625) <- PRKCD(0.780)	8	0.003291	96.5584	0.0237168	2.48267
645	hsa04650	Natural killer cell mediated cytotoxicity	FAS(3.374) <- IFNGR1(2.086) <- IFNG(1.322) <- MAPK1(2.425) <- MAP2K1(1.162) <- ARAF(4.631) <- HRAS(1.027) <- SOS1(1.624) <- GRB2(1.613) <- SHC3(1.838) <- ZAP70(2.437) <- TYROBP(1.349) <- FYN(4.286)	13	0.003294	127.952	0.0237168	2.48228
646	hsa04010	MAPK signaling pathway	ATF4(1.145) <- MAPKAPK2(1.586) <- MAPK12(1.277) <- MAP2K3(1.030) <- MAP3K5(1.143) <- DAXX(1.204) <- FAS(3.374) <- FASLG(2.096)	8	0.0033	78.9925	0.0237232	2.48149
647	hsa05414	Dilated cardiomyopathy	ACTB(1.336) <- ITGA5(3.197)	2	0.003313	23.7268	0.0237799	2.47978
648	hsa05200	Pathways in cancer	CDK4(1.315) <- ETS1(1.805) <- MAPK1(2.425) <- MAP2K1(1.162) <- ARAF(4.631) <- HRAS(1.027) <- SOS1(1.624) <- GRB2(1.613) <- FLT3(1.262) <- FLT3LG(3.022)	10	0.003325	98.1168	0.0238292	2.47821
649	hsa04722	Neurotrophin signaling pathway	GSK3B(0.735) |- AKT1(1.297) <- PIK3CG(3.224) <- HRAS(1.027) <- SOS1(1.624) <- GRB2(1.613) <- NTRK2(1.634) <- BDNF(3.183)	8	0.003343	78.3041	0.0239202	2.47586
650	hsa04510	Focal adhesion	BIRC3(2.201) <- ELK1(2.593) <- MAPK1(2.425) <- MAP2K1(1.162) <- RAF1(1.813) <- PAK3(2.780) <- CDC42(4.771)	7	0.003348	76.2985	0.0239202	2.47521
651	hsa05200	Pathways in cancer	CCND1(1.180) <- FOS(36.201) <- MAPK1(2.425) <- MAP2K1(1.162) <- ARAF(4.631) <- HRAS(1.027) <- NTRK1(1.225)	7	0.003375	88.4948	0.0240307	2.47173
652	hsa04010	MAPK signaling pathway	HSPB1(1.431) <- MAPKAPK2(1.586) <- MAPK12(1.277) <- MAP2K3(1.030) <- MAP3K5(1.143) <- TRAF2(1.620) <- TNFRSF1A(1.159) <- TNF(1.009)	8	0.003377	78.8286	0.0240307	2.47147
653	hsa05014	Amyotrophic lateral sclerosis (ALS)	NEFL(6.289) <- PRPH(9.916)	2	0.003379	39.73	0.0240307	2.47121
654	hsa04010	MAPK signaling pathway	ATF4(1.145) <- RPS6KA2(1.936) <- MAPK1(2.425) <- MAP2K1(1.162) <- MAP3K1(2.035) <- MAPK8IP3(2.166) <- MAPK8(2.355) |- HSPA1B(0.341)	8	0.003385	84.5141	0.0240366	2.47044
655	hsa04010	MAPK signaling pathway	RELA(1.663) <- MAP3K14(1.789) <- MAP3K1(2.035) <- MAPK8IP3(2.166) <- MAPK8(2.355) <- MAP2K7(2.424) |- PPM1A(0.386)	7	0.003395	73.6744	0.0240708	2.46916
656	hsa04650	Natural killer cell mediated cytotoxicity	FAS(3.374) <- IFNGR1(2.086) <- IFNG(1.322) <- MAPK1(2.425) <- MAP2K1(1.162) <- ARAF(4.631) <- HRAS(1.027) <- SOS1(1.624) <- GRB2(1.613) <- LAT(1.781) <- CD244(3.878) <- CD48(2.180)	12	0.003411	119.053	0.024115	2.46712
657	hsa05200	Pathways in cancer	MAPK8(2.355) <- RHOA(4.286) <- RALGDS(1.478) <- HRAS(1.027) <- SOS1(1.624) <- GRB2(1.613) <- PDGFRB(2.851) <- PDGFB(5.234)	8	0.003412	87.5575	0.024115	2.46699
658	hsa04510	Focal adhesion	BIRC3(2.201) <- ELK1(2.593) <- MAPK1(2.425) <- MAP2K1(1.162) <- RAF1(1.813) <- PAK3(2.780) <- RAC2(2.502) <- VAV1(1.945) <- PIK3CG(3.224) <- PTK2(2.151) |- PTEN(0.599)	11	0.003419	111.825	0.024115	2.4661
659	hsa04510	Focal adhesion	BAD(0.753) |- MAP2K1(1.162) <- PAK3(2.780) <- RAC2(2.502) <- VAV1(1.945) <- PIK3CG(3.224) <- HRAS(1.027) <- SOS1(1.624) <- GRB2(1.613) <- SHC3(1.838) <- PTK2(2.151) |- PTEN(0.599)	12	0.003422	116.219	0.024115	2.46572
660	hsa04722	Neurotrophin signaling pathway	ATF4(1.145) <- MAPKAPK2(1.586) <- MAPK12(1.277) <- HRAS(1.027) <- SOS1(1.624) <- GRB2(1.613) <- SHC3(1.838) <- NTRK2(1.634) <- BDNF(3.183)	9	0.003438	89.3351	0.0241446	2.46369
661	hsa04722	Neurotrophin signaling pathway	GSK3B(0.735) |- AKT1(1.297) <- PIK3CG(3.224) <- HRAS(1.027) |- RPS6KA6(0.089) <- MAPK3(0.739) <- MAP2K2(0.625) <- PRKCD(0.780)	8	0.003439	96.6208	0.0241446	2.46357
662	hsa04510	Focal adhesion	BAD(0.753) |- RAF1(1.813) <- PAK3(2.780) <- RAC2(2.502) <- VAV1(1.945) <- PIK3CG(3.224) <- HRAS(1.027) <- SOS1(1.624) <- GRB2(1.613) <- SHC3(1.838) <- PTK2(2.151) |- PTEN(0.599)	12	0.003447	116.585	0.0241446	2.46256
663	hsa04360	Axon guidance	CDC42(4.771) |- SRGAP3(0.432) <- ROBO1(0.413) |- ROBO3(1.426)	4	0.003447	46.4808	0.0241446	2.46256
664	hsa04510	Focal adhesion	BAD(0.753) |- MAP2K1(1.162) <- RAF1(1.813) <- PAK3(2.780) <- RAC2(2.502) <- VAV1(1.945) <- PIK3CG(3.224) <- HRAS(1.027) <- SOS1(1.624) <- GRB2(1.613) <- SHC3(1.838) <- PTK2(2.151) |- PTEN(0.599)	13	0.003478	125.147	0.024325	2.45867
665	hsa04010	MAPK signaling pathway	HSPB1(1.431) <- MAPKAPK2(1.586) <- MAPK12(1.277) <- MAP2K3(1.030) <- MAP3K5(1.143) |- AKT3(0.391)	6	0.003506	62.4608	0.0244626	2.45519
666	hsa04722	Neurotrophin signaling pathway	ATF4(1.145) <- RPS6KA5(2.812) <- MAPK1(2.425) <- MAP2K1(1.162) <- RAF1(1.813) <- HRAS(1.027) <- SOS1(1.624) <- GRB2(1.613) <- SHC3(1.838) <- NTRK2(1.634) <- NTF3(3.162)	11	0.003518	106.079	0.0244626	2.4537
667	hsa04010	MAPK signaling pathway	ELK1(2.593) <- MAPK1(2.425) <- MAP2K1(1.162) <- MAP3K1(2.035) <- MAPK8IP3(2.166) <- MAP2K7(2.424) <- MAP3K12(6.718)	7	0.003519	75.8444	0.0244626	2.45358
668	hsa04310	Wnt signaling pathway	CAMK2B(4.502) <- PLCB1(2.203) <- FZD10(6.256) <- WNT5B(2.115)	4	0.003521	50.3509	0.0244626	2.45333
669	hsa04010	MAPK signaling pathway	ATF4(1.145) <- MKNK1(2.838) <- MAPK1(2.425) <- MAP2K1(1.162) <- RAF1(1.813) <- RRAS(1.890) <- RASGRP4(2.806) <- CACNA1B(4.574)	8	0.003524	86.0517	0.0244626	2.45296
670	hsa05215	Prostate cancer	TP53(1.310) |- MDM2(0.360) <- AKT3(0.391) <- PDPK1(0.705) <- PIK3CA(0.851) <- ERBB2(0.361) <- PDGFA(0.242)	7	0.003558	81.5082	0.0246166	2.44879
671	hsa04062	Chemokine signaling pathway	MAPK1(2.425) <- MAP2K1(1.162) <- RAF1(1.813) <- HRAS(1.027) <- PIK3CG(3.224) <- FGR(2.477) <- GNAI2(2.965) <- CXCR4(4.417) <- GRK5(1.720)	9	0.003567	95.4248	0.0246166	2.4477
672	hsa04510	Focal adhesion	BAD(0.753) |- RAF1(1.813) <- HRAS(1.027) <- SOS1(1.624) <- GRB2(1.613) <- SHC3(1.838) <- PTK2(2.151) <- PRKCA(3.061) <- ITGB5(1.431)	9	0.003568	88.6055	0.0246166	2.44758
673	hsa04722	Neurotrophin signaling pathway	BAD(0.753) |- AKT1(1.297) <- PIK3CG(3.224) <- HRAS(1.027) |- RPS6KA6(0.089) <- MAPK3(0.739) <- MAP2K2(0.625) <- PRKCD(0.780)	8	0.003571	96.5584	0.0246166	2.44721
674	hsa04510	Focal adhesion	BAD(0.753) |- MAP2K1(1.162) <- PAK3(2.780) <- RAC2(2.502) <- VAV1(1.945) <- PIK3CG(3.224) <- PTK2(2.151) <- PDGFRB(2.851) <- IGF1(2.529)	9	0.003574	99.1143	0.0246166	2.44685
675	hsa04722	Neurotrophin signaling pathway	RELA(1.663) <- NFKBIA(1.558) <- AKT1(1.297) <- PIK3CG(3.224) <- HRAS(1.027) |- MAPK3(0.739) <- MAP2K2(0.625) <- BRAF(0.710) <- RAP1A(0.604)	9	0.003578	90.0053	0.0246166	2.44636
676	hsa05221	Acute myeloid leukemia	RELA(1.663) <- IKBKB(1.608) <- AKT1(1.297) <- PIK3CG(3.224) <- KIT(1.430)	5	0.003591	54.4999	0.0246695	2.44478
677	hsa05200	Pathways in cancer	CCND1(1.180) <- ETS1(1.805) <- MAPK1(2.425) <- MAP2K1(1.162) <- ARAF(4.631) <- HRAS(1.027) <- SOS1(1.624) <- GRB2(1.613) <- FLT3(1.262) <- FLT3LG(3.022)	10	0.003612	97.748	0.0247543	2.44225
678	hsa04062	Chemokine signaling pathway	GSK3A(2.129) |- AKT3(0.391) <- PIK3CA(0.851) <- LYN(0.375) <- GNAI3(0.710) <- CCR3(0.794) <- ARRB1(0.489)	7	0.003614	80.7324	0.0247543	2.44201
679	hsa04722	Neurotrophin signaling pathway	JUN(4.179) <- MAPK8(2.355) <- MAP2K7(2.424) <- MAP3K1(2.035) <- CDC42(4.771) <- NGFR(6.501) <- NTF3(3.162)	7	0.003622	90.3423	0.0247634	2.44105
680	hsa04650	Natural killer cell mediated cytotoxicity	FAS(3.374) <- IFNGR1(2.086) <- IFNG(1.322) <- MAPK1(2.425) <- MAP2K1(1.162) <- ARAF(4.631) <- HRAS(1.027) <- SOS1(1.624) <- GRB2(1.613) <- LCP2(2.682) |- PTPN11(0.417) <- KIR3DL2(0.721)	12	0.003626	116.726	0.0247634	2.44057
681	hsa04650	Natural killer cell mediated cytotoxicity	FAS(3.374) <- IFNGR1(2.086) <- IFNG(1.322) <- MAPK1(2.425) <- MAP2K1(1.162) <- ARAF(4.631) <- HRAS(1.027) <- SOS1(1.624) <- GRB2(1.613) <- SHC3(1.838) <- ZAP70(2.437) <- FCER1G(1.264) <- FYN(4.286)	13	0.003636	126.15	0.0247703	2.43938
682	hsa05221	Acute myeloid leukemia	BAD(0.753) |- AKT1(1.297) <- PIK3CG(3.224) <- HRAS(1.027) <- SOS1(1.624) <- GRB2(1.613) <- KIT(1.430)	7	0.003643	70.3333	0.0247703	2.43854
683	hsa04722	Neurotrophin signaling pathway	ATF4(1.145) <- CAMK2B(4.502) <- CALML6(2.045) <- PLCG1(1.780) <- NTRK2(1.634) <- NTF3(3.162)	6	0.003644	62.1545	0.0247703	2.43842
684	hsa04010	MAPK signaling pathway	RELA(1.663) <- MAP3K14(1.789) <- MAP3K1(2.035) <- MAPK8IP3(2.166) <- MAPK8(2.355) <- MAP2K7(2.424) <- MAP3K12(6.718)	7	0.003655	75.8551	0.0247703	2.43711
685	hsa04510	Focal adhesion	BAD(0.753) |- MAP2K1(1.162) <- RAF1(1.813) <- HRAS(1.027) <- SOS1(1.624) <- GRB2(1.613) <- SHC3(1.838) <- PTK2(2.151) <- PRKCA(3.061) <- ITGB5(1.431)	10	0.003659	97.124	0.0247703	2.43664
686	hsa05200	Pathways in cancer	IL8(4.276) <- FOS(36.201) <- MAPK1(2.425) <- MAP2K1(1.162) <- ARAF(4.631) <- HRAS(1.027) <- RET(2.212)	7	0.003659	90.3875	0.0247703	2.43664
687	hsa04910	Insulin signaling pathway	HK3(1.816) <- SREBF1(1.348) <- PRKCZ(1.974) <- PIK3CG(3.224) <- IRS1(4.186) |- MAPK9(0.700)	6	0.00369	66.8206	0.0249438	2.43297
688	hsa04520	Adherens junction	CTNNB1(2.562) <- CTNNA2(4.108) <- ACTB(1.336) <- RHOA(4.286)	4	0.003704	47.4944	0.0249927	2.43133
689	hsa04330	Notch signaling pathway	DTX3(2.754) <- NOTCH3(3.277) <- DLL3(3.896)	3	0.003708	39.6129	0.0249927	2.43086
690	hsa05200	Pathways in cancer	CDK4(1.315) <- FOS(36.201) <- MAPK1(2.425) <- MAP2K1(1.162) <- ARAF(4.631) <- HRAS(1.027) <- NTRK1(1.225)	7	0.003719	88.8384	0.0249955	2.42957
691	hsa04010	MAPK signaling pathway	ATF4(1.145) <- RPS6KA2(1.936) <- MAPK1(2.425) <- MAP2K1(1.162) <- MAP3K1(2.035) <- MAPK8IP3(2.166) <- MAPK8(2.355) <- MAP2K7(2.424) <- MAP3K11(1.159) <- MAP4K1(6.424) <- MAPK8IP2(1.465)	11	0.003733	114.507	0.0249955	2.42794
692	hsa04010	MAPK signaling pathway	ELK4(0.391) <- MAPK13(0.443) |- DUSP1(6.136)	3	0.003735	44.5643	0.0249955	2.42771
693	hsa05210	Colorectal cancer	CCND1(1.180) <- TCF7L1(2.735) <- CTNNB1(2.562) |- GSK3B(0.735) <- AKT3(0.391) <- PIK3CA(0.851) <- KRAS(0.629)	7	0.003736	79.2089	0.0249955	2.42759
694	hsa04010	MAPK signaling pathway	ATF4(1.145) <- RPS6KA2(1.936) <- MAPK1(2.425) <- MAP2K1(1.162) <- RAF1(1.813) <- RRAS(1.890) |- NF1(0.369)	7	0.003736	78.4776	0.0249955	2.42759
695	hsa05014	Amyotrophic lateral sclerosis (ALS)	NEFL(6.289) <- MAPK12(1.277) <- MAP2K3(1.030) <- MAP3K5(1.143) <- DAXX(1.204) <- TNFRSF1B(1.513) <- TNF(1.009)	7	0.003758	72.1047	0.0249955	2.42504
696	hsa04310	Wnt signaling pathway	FOSL1(2.269) <- TCF7L1(2.735) <- CTNNB1(2.562) |- GSK3B(0.735) <- PRKACB(0.405)	5	0.003758	59.0489	0.0249955	2.42504
697	hsa05200	Pathways in cancer	FIGF(3.458) <- ETS1(1.805) <- MAPK1(2.425) <- MAP2K1(1.162) <- ARAF(4.631) <- HRAS(1.027) <- NTRK1(1.225)	7	0.00376	70.5442	0.0249955	2.42481
698	hsa04010	MAPK signaling pathway	DDIT3(1.436) <- MAPK12(1.277) <- MAP2K3(1.030) <- MAP3K5(1.143) <- DAXX(1.204) <- TGFBR2(1.728) <- TGFB2(2.927)	7	0.003761	70.5062	0.0249955	2.4247
699	hsa04722	Neurotrophin signaling pathway	ATF4(1.145) <- RPS6KA5(2.812) <- MAPK1(2.425) <- MAP2K1(1.162) <- RAF1(1.813) <- HRAS(1.027) <- SOS1(1.624) <- GRB2(1.613) <- NTRK3(2.746) <- NTF3(3.162)	10	0.003765	95.1898	0.0249955	2.42424
700	hsa04722	Neurotrophin signaling pathway	BAD(0.753) |- AKT1(1.297) <- PIK3CG(3.224) <- HRAS(1.027) <- SOS1(1.624) <- GRB2(1.613) <- NTRK1(1.225) <- NTF3(3.162)	8	0.003769	80.5273	0.0249955	2.42377
701	hsa04510	Focal adhesion	BAD(0.753) |- MAP2K1(1.162) <- RAF1(1.813) <- PAK3(2.780) <- RAC2(2.502) <- VAV1(1.945) <- PIK3CG(3.224) <- PDGFRB(2.851) <- IGF1(2.529)	9	0.003773	99.4835	0.0249955	2.42331
702	hsa04650	Natural killer cell mediated cytotoxicity	FAS(3.374) <- IFNGR1(2.086) <- IFNG(1.322) <- MAPK1(2.425) <- MAP2K1(1.162) <- ARAF(4.631) <- HRAS(1.027) <- SOS1(1.624) <- GRB2(1.613) <- SHC3(1.838) <- ZAP70(2.437) <- TYROBP(1.349) <- LCK(1.936)	13	0.003787	127.492	0.0250001	2.4217
703	hsa04310	Wnt signaling pathway	JUN(4.179) <- TCF7L1(2.735)	2	0.003793	35.2842	0.0250001	2.42102
704	hsa04722	Neurotrophin signaling pathway	GSK3B(0.735) |- AKT1(1.297) <- PIK3CG(3.224) <- IRS1(4.186) <- NTRK1(1.225) <- NTF3(3.162)	6	0.003794	68.1048	0.0250001	2.4209
705	hsa04510	Focal adhesion	BAD(0.753) |- RAF1(1.813) <- PAK3(2.780) <- RAC2(2.502) <- VAV1(1.945) <- PIK3CG(3.224) <- PDGFRB(2.851) <- IGF1(2.529)	8	0.0038	90.9582	0.0250001	2.42022
706	hsa05200	Pathways in cancer	FIGF(3.458) <- FOS(36.201) <- MAPK1(2.425) <- MAP2K1(1.162) <- ARAF(4.631) <- HRAS(1.027) <- SOS1(1.624) <- GRB2(1.613) <- KIT(1.430)	9	0.003802	112.697	0.0250001	2.41999
707	hsa04010	MAPK signaling pathway	ATF4(1.145) <- MAPKAPK2(1.586) <- MAPK12(1.277) <- MAP2K3(1.030) <- MAP3K5(1.143) <- TRAF2(1.620) <- TNFRSF1A(1.159) <- TNF(1.009)	8	0.003806	77.6453	0.0250001	2.41953
708	hsa04722	Neurotrophin signaling pathway	JUN(4.179) <- MAPK8(2.355) <- MAP2K7(2.424) <- MAP3K5(1.143) <- CDC42(4.771) <- NGFR(6.501) <- NTF3(3.162)	7	0.003836	90.3118	0.0251616	2.41612
709	hsa04722	Neurotrophin signaling pathway	GSK3B(0.735) |- AKT1(1.297) <- PIK3CG(3.224) <- IRS1(4.186) <- NTRK3(2.746) <- NTF3(3.162)	6	0.003842	68.1646	0.0251654	2.41544
710	hsa04910	Insulin signaling pathway	FASN(1.108) <- SREBF1(1.348) <- PRKCZ(1.974) <- PIK3CG(3.224) <- IRS1(4.186) |- MAPK9(0.700)	6	0.003876	65.4304	0.0253523	2.41162
711	hsa04664	Fc epsilon RI signaling pathway	MAPK13(0.443) <- MAP2K6(0.565) <- RAC1(0.506) <- PIK3CA(0.851) <- SYK(0.892) <- LYN(0.375)	6	0.003894	69.9864	0.0254311	2.4096
712	hsa04722	Neurotrophin signaling pathway	BAD(0.753) |- AKT1(1.297) <- PIK3CG(3.224) <- HRAS(1.027) |- RPS6KA6(0.089) <- MAPK3(0.739) <- MAP2K2(0.625) <- PRKCD(0.780)	8	0.003899	96.5584	0.0254311	2.40905
713	hsa04910	Insulin signaling pathway	PKLR(1.806) <- SREBF1(1.348) <- PRKCZ(1.974) <- PIK3CG(3.224) <- IRS1(4.186) <- INSR(1.320) <- INS(1.573)	7	0.003911	73.9766	0.0254736	2.40771
714	hsa05200	Pathways in cancer	FIGF(3.458) <- ETS1(1.805) <- MAPK1(2.425) <- MAP2K1(1.162) <- ARAF(4.631) <- HRAS(1.027) <- SOS1(1.624) <- GRB2(1.613) <- BCR(1.241)	9	0.003935	89.3698	0.0255647	2.40506
715	hsa04722	Neurotrophin signaling pathway	BAD(0.753) |- AKT1(1.297) <- PIK3CG(3.224) <- IRS1(4.186) <- NTRK3(2.746) <- NTF3(3.162)	6	0.003936	68.1023	0.0255647	2.40494
716	hsa04210	Apoptosis	CASP6(0.441) <- CASP3(0.570) <- CASP10(0.413) <- FADD(0.672) <- TNFRSF10D(0.429) <- TNFSF10(0.481)	6	0.003952	73.0974	0.0255711	2.40318
717	hsa04520	Adherens junction	PARD3(2.457) <- PVRL1(1.735) <- MLLT4(3.624) <- SORBS1(6.691) <- VCL(1.669) <- ACTB(1.336) <- RHOA(4.286)	7	0.003954	78.2588	0.0255711	2.40296
718	hsa04810	Regulation of actin cytoskeleton	MYLPF(0.764) |- PPP1R12A(1.538) |- ROCK1(0.378) |- MAPK1(2.425) <- MAP2K1(1.162) <- ARAF(4.631) <- RRAS(1.890) <- SOS1(1.624) <- FGFR1(2.138)	9	0.003959	96.3659	0.0255711	2.40241
719	hsa05200	Pathways in cancer	MMP2(3.031) <- MYC(3.052) <- MAPK1(2.425) <- MAP2K1(1.162) <- ARAF(4.631) <- HRAS(1.027) <- SOS1(1.624) <- GRB2(1.613) <- KIT(1.430)	9	0.003959	93.6927	0.0255711	2.40241
720	hsa04062	Chemokine signaling pathway	TIAM1(4.165) <- CDC42(4.771) <- VAV1(1.945) <- ITK(1.695) <- PIK3CG(3.224) <- GNG11(2.787) <- GNAI2(2.965) <- CXCR4(4.417) <- GRK5(1.720)	9	0.003986	103.724	0.0257062	2.39946
721	hsa04010	MAPK signaling pathway	ATF4(1.145) <- RPS6KA2(1.936) <- MAPK1(2.425) <- MAP2K1(1.162) <- MAP3K1(2.035) <- MAP4K4(3.152)	6	0.003991	63.4334	0.0257062	2.39892
722	hsa05210	Colorectal cancer	MYC(3.052) <- TCF7L1(2.735) <- CTNNB1(2.562) |- GSK3B(0.735) <- AKT3(0.391) <- PIK3CA(0.851) <- KRAS(0.629)	7	0.004029	81.288	0.0258418	2.3948
723	hsa04520	Adherens junction	ACTN4(3.519) <- ACTB(1.336) <- CTNNA2(4.108)	3	0.004034	35.6114	0.0258418	2.39426
724	hsa04110	Cell cycle	CCNB2(0.661) |- GADD45G(1.097) <- TP53(1.310) <- PRKDC(2.692)	4	0.004037	42.1769	0.0258418	2.39394
725	hsa05214	Glioma	PIK3CG(3.224) <- IGF1R(2.299) <- IGF1(2.529)	3	0.004042	38.9311	0.0258418	2.3934
726	hsa04510	Focal adhesion	BAD(0.753) |- MAP2K1(1.162) <- RAF1(1.813) <- PAK3(2.780) <- RAC2(2.502) <- VAV1(1.945) <- PIK3CG(3.224) <- PTK2(2.151) <- PDGFRB(2.851) <- IGF1(2.529)	10	0.004045	107.999	0.0258418	2.39308
727	hsa04662	B cell receptor signaling pathway	FOS(36.201) <- MAPK1(2.425) <- MAP2K1(1.162) <- RAF1(1.813) <- HRAS(1.027) <- RASGRP3(3.564) <- PLCG2(1.568) <- BTK(1.845)	8	0.004046	95.6407	0.0258418	2.39297
728	hsa04310	Wnt signaling pathway	MYC(3.052) <- TCF7L1(2.735) <- CTNNB1(2.562) <- APC2(2.201) <- AXIN2(2.307) <- CSNK1A1(1.963)	6	0.004051	70.3614	0.0258418	2.39244
729	hsa04062	Chemokine signaling pathway	MAPK1(2.425) <- PRKCZ(1.974) <- PIK3CG(3.224) <- GNG11(2.787) <- GNAI2(2.965) <- CXCR4(4.417) <- GRK5(1.720)	7	0.004077	82.6122	0.0259518	2.38966
730	hsa04062	Chemokine signaling pathway	TIAM1(4.165) <- CDC42(4.771) <- VAV1(1.945) <- ITK(1.695) <- FGR(2.477) <- GNAI2(2.965) <- CXCR4(4.417) <- CCL2(7.156)	8	0.00408	94.2906	0.0259518	2.38934
731	hsa04910	Insulin signaling pathway	PKLR(1.806) <- SREBF1(1.348) <- PRKCZ(1.974) <- PIK3CG(3.224) <- IRS1(4.186) <- INSR(1.320) |- PTPRF(0.436)	7	0.004085	75.7491	0.0259518	2.38881
732	hsa04310	Wnt signaling pathway	VANGL2(1.012) <- DVL3(1.608) <- NKD1(2.275)	3	0.004094	33.5314	0.0259697	2.38785
733	hsa04062	Chemokine signaling pathway	MAPK1(2.425) <- MAP2K1(1.162) <- RAF1(1.813) <- HRAS(1.027) <- PIK3CG(3.224) <- GNG11(2.787) <- GNAI2(2.965) <- CXCR4(4.417) <- ARRB2(1.627)	9	0.004099	92.7609	0.0259697	2.38732
734	hsa05020	Prion diseases	PRNP(2.541) <- PRNP(2.541)	2	0.004125	26.9824	0.0260633	2.38458
735	hsa05020	Prion diseases	PRNP(2.541) <- PRNP(2.541)	2	0.004125	26.9824	0.0260633	2.38458
736	hsa04115	p53 signaling pathway	CDK6(0.141) |- CDKN1A(1.707) <- TP53(1.310) <- BBC3(1.509)	4	0.004135	53.303	0.026091	2.38352
737	hsa05200	Pathways in cancer	IL8(4.276) <- ETS1(1.805) <- MAPK1(2.425) <- MAP2K1(1.162) <- ARAF(4.631) <- HRAS(1.027) <- SOS1(1.624) <- GRB2(1.613) <- FLT3(1.262) <- FLT3LG(3.022)	10	0.00416	98.8477	0.0262113	2.38091
738	hsa04722	Neurotrophin signaling pathway	BAD(0.753) |- AKT1(1.297) <- PIK3CG(3.224) <- HRAS(1.027) <- SOS1(1.624) <- GRB2(1.613) <- NTRK2(1.634) <- NTF3(3.162)	8	0.004166	80.8556	0.0262113	2.38028
739	hsa04010	MAPK signaling pathway	ATF4(1.145) <- RPS6KA2(1.936) <- MAPK1(2.425) <- MAP2K1(1.162) <- MAP3K1(2.035) <- MAPK8IP3(2.166) <- MAP3K11(1.159) <- MAPK8IP2(1.465)	8	0.004171	80.5238	0.0262113	2.37976
740	hsa04010	MAPK signaling pathway	RELA(1.663) <- IKBKB(1.608) <- MAP3K1(2.035) <- MAPK8IP3(2.166) <- MAP2K7(2.424) <- MAP3K12(6.718)	6	0.004197	64.3061	0.0262579	2.37706
741	hsa04310	Wnt signaling pathway	FOSL1(2.269) <- TCF7L1(2.735) <- CTNNB1(2.562) <- RUVBL1(1.462)	4	0.004199	46.3082	0.0262579	2.37685
742	hsa05200	Pathways in cancer	IL8(4.276) <- ETS1(1.805) <- MAPK1(2.425) <- MAP2K1(1.162) <- ARAF(4.631) <- HRAS(1.027) <- SOS1(1.624) <- GRB2(1.613) <- PDGFRB(2.851) <- PDGFB(5.234)	10	0.0042	104.057	0.0262579	2.37675
743	hsa05200	Pathways in cancer	MMP2(3.031) <- ETS1(1.805) <- MAPK1(2.425) <- MAP2K1(1.162) <- ARAF(4.631) <- HRAS(1.027) <- NTRK1(1.225)	7	0.004205	69.4066	0.0262579	2.37623
744	hsa04010	MAPK signaling pathway	ATF4(1.145) <- RPS6KA2(1.936) <- MAPK1(2.425) <- MAP2K1(1.162) <- MAP3K1(2.035) <- MAPK8IP3(2.166) <- MAPK8(2.355) <- MAPK8IP2(1.465)	8	0.004209	82.5149	0.0262579	2.37582
745	hsa05200	Pathways in cancer	CDK4(1.315) <- MYC(3.052) <- MAPK1(2.425) <- MAP2K1(1.162) <- ARAF(4.631) <- HRAS(1.027) <- SOS1(1.624) <- GRB2(1.613) <- BCR(1.241)	9	0.004213	89.8086	0.0262579	2.37541
746	hsa04062	Chemokine signaling pathway	WAS(2.084) <- CDC42(4.771) <- VAV1(1.945) <- ITK(1.695) <- PIK3CG(3.224) <- GNG11(2.787) <- GNAI2(2.965) <- CXCR4(4.417) <- CCL2(7.156)	9	0.004218	105.51	0.0262579	2.37489
747	hsa04010	MAPK signaling pathway	ATF4(1.145) <- RPS6KA2(1.936) <- MAPK1(2.425) <- MAP2K1(1.162) <- MAP3K1(2.035) <- MAPK8IP3(2.166) <- MAPK8(2.355) |- DUSP3(0.792)	8	0.004228	81.8186	0.0262622	2.37387
748	hsa04722	Neurotrophin signaling pathway	ATF4(1.145) <- CAMK2B(4.502) <- CALML6(2.045) <- PLCG1(1.780) <- NTRK1(1.225) <- NTF3(3.162)	6	0.00423	61.8262	0.0262622	2.37366
749	hsa04520	Adherens junction	PARD3(2.457) <- PVRL1(1.735) <- MLLT4(3.624) <- LMO7(1.867) <- ACTN4(3.519) <- CTNNA2(4.108) <- ACTB(1.336) <- RHOA(4.286)	8	0.004255	86.2553	0.0263325	2.3711
750	hsa04010	MAPK signaling pathway	RELA(1.663) <- MAP3K14(1.789) <- MAP3K1(2.035) <- MAPK8IP3(2.166) <- MAPK8(2.355) <- MAP2K7(2.424) <- MAP3K11(1.159) <- MAPK8IP2(1.465)	8	0.004256	80.2571	0.0263325	2.371
751	hsa04722	Neurotrophin signaling pathway	JUN(4.179) <- MAPK8(2.355) <- MAP2K7(2.424) <- MAP3K1(2.035) <- CDC42(4.771) <- NGFR(6.501) <- BDNF(3.183)	7	0.00426	87.7285	0.0263325	2.37059
752	hsa05215	Prostate cancer	CDKN1B(1.018) |- AKT3(0.391) <- PDPK1(0.705) <- PIK3CA(0.851) <- ERBB2(0.361) <- PDGFA(0.242)	6	0.004264	69.3639	0.0263325	2.37018
753	hsa04310	Wnt signaling pathway	MYC(3.052) <- TCF7L1(2.735) <- CTNNB1(2.562) <- CSNK1A1(1.963)	4	0.004277	49.0414	0.0263612	2.36886
754	hsa05200	Pathways in cancer	IL8(4.276) <- FOS(36.201) <- MAPK1(2.425) <- MAP2K1(1.162) <- ARAF(4.631) <- HRAS(1.027) <- SOS1(1.624) <- GRB2(1.613) <- BCR(1.241)	9	0.00428	108.252	0.0263612	2.36856
755	hsa04810	Regulation of actin cytoskeleton	SCIN(0.249) |- PIP5K1C(1.639) <- VCL(1.669)	3	0.004286	35.3509	0.0263632	2.36795
756	hsa04310	Wnt signaling pathway	CSNK2A2(1.276) <- DVL3(1.608) <- APC2(2.201) <- AXIN2(2.307) <- CSNK1A1(1.963)	5	0.004293	55.4349	0.0263713	2.36724
757	hsa04722	Neurotrophin signaling pathway	ATF4(1.145) <- MAPKAPK2(1.586) <- MAPK12(1.277) <- HRAS(1.027) <- SOS1(1.624) <- GRB2(1.613) <- NTRK1(1.225) <- NTF3(3.162)	8	0.004324	80.9588	0.0264978	2.36411
758	hsa04010	MAPK signaling pathway	ELK1(2.593) <- MAPK8(2.355) <- MAPK8IP2(1.465)	3	0.004325	35.4468	0.0264978	2.36401
759	hsa05200	Pathways in cancer	FIGF(3.458) <- MYC(3.052) <- MAPK1(2.425) <- MAP2K1(1.162) <- ARAF(4.631) <- HRAS(1.027) <- SOS1(1.624) <- GRB2(1.613) <- KIT(1.430)	9	0.004343	94.9213	0.026573	2.36221
760	hsa05215	Prostate cancer	CDKN1A(1.707) |- AKT3(0.391) <- PDPK1(0.705) <- PIK3CA(0.851) <- ERBB2(0.361) <- PDGFA(0.242)	6	0.004352	69.0797	0.026593	2.36131
761	hsa04010	MAPK signaling pathway	ELK1(2.593) <- MAPK1(2.425) <- MAP2K1(1.162) <- MAP3K1(2.035) <- MAPK8IP3(2.166) <- MAP2K7(2.424) |- PPM1A(0.386)	7	0.004367	73.6638	0.0266451	2.35982
762	hsa04520	Adherens junction	CTNNB1(2.562) <- CTNNA2(4.108) <- ACTB(1.336) <- WASF3(2.738) <- RAC2(2.502) <- CDC42(4.771) <- FARP2(1.893) <- SRC(2.381) <- PVRL1(1.735)	9	0.004372	97.2704	0.0266451	2.35932
763	hsa04650	Natural killer cell mediated cytotoxicity	FAS(3.374) <- IFNGR1(2.086) <- IFNG(1.322) <- MAPK1(2.425) <- MAP2K1(1.162) <- ARAF(4.631) <- HRAS(1.027) <- SOS1(1.624) <- GRB2(1.613) <- LCP2(2.682) <- ZAP70(2.437) <- TYROBP(1.349) <- FYN(4.286)	13	0.004385	126.494	0.0266893	2.35803
764	hsa04310	Wnt signaling pathway	MAPK8(2.355) <- RAC2(2.502) <- DVL3(1.608) <- DAAM2(3.463) <- RHOA(4.286)	5	0.004426	59.5055	0.0269036	2.35399
765	hsa04810	Regulation of actin cytoskeleton	MYL9(9.088) <- MYLK(2.873) |- PAK1(0.479) <- RAC1(0.506) |- RHOA(4.286) <- ARHGEF12(4.697) <- GNA13(3.155) <- CD14(1.131)	8	0.004446	100.767	0.0269898	2.35203
766	hsa04310	Wnt signaling pathway	CCND3(1.559) <- TCF7L1(2.735) <- CTNNB1(2.562) <- APC2(2.201) <- AXIN2(2.307) <- CSNK1A1(1.963)	6	0.004452	69.265	0.026991	2.35144
767	hsa04010	MAPK signaling pathway	ATF4(1.145) <- MAPKAPK2(1.586) <- MAPK12(1.277) <- MAP2K3(1.030) <- MAP3K7(1.162) |- PPM1B(0.640)	6	0.004473	60.505	0.0270367	2.3494
768	hsa04722	Neurotrophin signaling pathway	ATF4(1.145) <- RPS6KA5(2.812) <- MAPK1(2.425) <- MAP2K1(1.162) <- RAF1(1.813) <- HRAS(1.027) <- SOS1(1.624) <- GRB2(1.613) <- NTRK1(1.225) <- NTF3(3.162)	10	0.004474	95.0892	0.0270367	2.3493
769	hsa05200	Pathways in cancer	MMP2(3.031) <- ETS1(1.805) <- MAPK1(2.425) <- MAP2K1(1.162) <- ARAF(4.631) <- HRAS(1.027) <- SOS1(1.624) <- GRB2(1.613) <- KIT(1.430)	9	0.004477	90.5667	0.0270367	2.34901
770	hsa04360	Axon guidance	CFL1(0.473) |- LIMK1(1.802) <- PAK3(2.780) <- RAC2(2.502) <- PLXNA3(3.596) <- RHOD(3.957)	6	0.004484	66.4062	0.0270438	2.34833
771	hsa04722	Neurotrophin signaling pathway	BAD(0.753) |- AKT1(1.297) <- PIK3CG(3.224) <- HRAS(1.027) |- RPS6KA6(0.089) <- MAPK3(0.739) <- MAP2K2(0.625) <- PRKCD(0.780)	8	0.004515	96.5584	0.0271954	2.34534
772	hsa04144	Endocytosis	PDCD6IP(0.483) <- CHMP4B(0.558) <- SNF8(0.791)	3	0.004522	37.0324	0.0272023	2.34467
773	hsa04010	MAPK signaling pathway	MYC(3.052) <- MAPK1(2.425) <- MAP2K1(1.162) <- MAP3K1(2.035) <- MAPK8IP3(2.166) <- MAPK8(2.355) <- MAP2K7(2.424) <- MAP3K12(6.718)	8	0.00453	85.1569	0.0272152	2.3439
774	hsa04722	Neurotrophin signaling pathway	BAD(0.753) |- AKT1(1.297) <- PIK3CG(3.224) <- HRAS(1.027) <- SOS1(1.624) <- GRB2(1.613) <- SHC3(1.838) <- NTRK2(1.634) <- BDNF(3.183)	9	0.004547	88.9036	0.027282	2.34228
775	hsa04115	p53 signaling pathway	BAI1(1.406) <- TP53(1.310) <- ATM(1.918)	3	0.00456	32.9479	0.0273247	2.34104
776	hsa04520	Adherens junction	CTNNB1(2.562) <- PTPRM(4.131)	2	0.004572	25.0808	0.027356	2.33989
777	hsa05410	Hypertrophic cardiomyopathy (HCM)	ACTG1(0.867) <- ITGB6(0.272)	2	0.004577	23.6389	0.027356	2.33942
778	hsa05214	Glioma	MAPK1(2.425) <- MAP2K1(1.162) <- ARAF(4.631) <- HRAS(1.027) <- SOS1(1.624) <- GRB2(1.613) <- SHC3(1.838) <- PDGFRB(2.851) <- PDGFB(5.234)	9	0.004598	94.8165	0.0273936	2.33743
779	hsa04062	Chemokine signaling pathway	GSK3B(0.735) |- AKT1(1.297) <- PIK3CG(3.224) <- GNG11(2.787) <- GNAI2(2.965) <- CXCR4(4.417) <- GRK5(1.720)	7	0.004599	82.0721	0.0273936	2.33734
780	hsa04650	Natural killer cell mediated cytotoxicity	FAS(3.374) <- IFNGR1(2.086) <- IFNG(1.322) <- MAPK1(2.425) <- MAP2K1(1.162) <- ARAF(4.631) <- HRAS(1.027) <- SOS1(1.624) <- GRB2(1.613) <- LCP2(2.682) <- ZAP70(2.437) <- FCER1G(1.264) <- FYN(4.286)	13	0.004601	124.692	0.0273936	2.33715
781	hsa03320	PPAR signaling pathway	PDPK1(0.705) <- RXRB(0.447)	2	0.004617	23.3295	0.0274537	2.33564
782	hsa04010	MAPK signaling pathway	RELA(1.663) <- IKBKB(1.608) <- MAP3K1(2.035) <- MAPK8IP3(2.166) <- MAPK8(2.355) <- MAP2K7(2.424) <- MAPK8IP2(1.465)	7	0.004626	70.748	0.0274721	2.33479
783	hsa04650	Natural killer cell mediated cytotoxicity	FAS(3.374) <- IFNGR1(2.086) <- IFNG(1.322) <- MAPK1(2.425) <- MAP2K1(1.162) <- ARAF(4.631) <- HRAS(1.027) <- SOS1(1.624) <- GRB2(1.613) <- LAT(1.781) |- PTPN11(0.417)	11	0.004651	107.055	0.0275852	2.33245
784	hsa04010	MAPK signaling pathway	MAP3K2(0.614) <- PAK1(0.479) <- CASP3(0.570) <- IL1R2(0.640) <- IL1A(0.486)	5	0.004685	59.3283	0.0277515	2.32929
785	hsa04310	Wnt signaling pathway	MAPK8(2.355) <- RAC2(2.502) <- DVL3(1.608) <- NKD1(2.275)	4	0.004693	46.0586	0.0277523	2.32855
786	hsa04010	MAPK signaling pathway	ELK1(2.593) <- MAPK1(2.425) <- MAP2K1(1.162) <- MAP3K1(2.035) <- CDC42(4.771)	5	0.004708	53.9753	0.0277523	2.32716
787	hsa04310	Wnt signaling pathway	MMP7(1.088) <- TCF7L1(2.735) <- CTNNB1(2.562) |- GSK3B(0.735) |- DVL3(1.608) <- FZD10(6.256)	6	0.004711	78.4678	0.0277523	2.32689
788	hsa04910	Insulin signaling pathway	ELK1(2.593) <- MAPK1(2.425) <- MAP2K1(1.162) <- ARAF(4.631) <- HRAS(1.027) <- SOS1(1.624) <- GRB2(1.613) <- SHC3(1.838) <- INSR(1.320) |- SOCS4(0.493)	10	0.004716	101.625	0.0277523	2.32643
789	hsa04310	Wnt signaling pathway	FOSL1(2.269) <- TCF7L1(2.735) <- CTNNB1(2.562) <- APC2(2.201) <- AXIN2(2.307) <- CSNK1A1(1.963)	6	0.004718	66.6331	0.0277523	2.32624
790	hsa04115	p53 signaling pathway	CDK6(0.141) |- CDKN1A(1.707) <- TP53(1.310) <- ATR(2.622)	4	0.004721	53.89	0.0277523	2.32597
791	hsa04010	MAPK signaling pathway	ATF4(1.145) <- MAPKAPK2(1.586) <- MAPK12(1.277) |- PTPRR(0.333)	4	0.004749	44.1115	0.0278816	2.3234
792	hsa04510	Focal adhesion	BAD(0.753) |- RAF1(1.813) <- PAK3(2.780) <- RAC2(2.502) <- VAV1(1.945) <- PIK3CG(3.224) <- PTK2(2.151) <- PDGFRB(2.851) <- IGF1(2.529)	9	0.004766	99.4802	0.0279226	2.32185
793	hsa04010	MAPK signaling pathway	MYC(3.052) <- MAPK1(2.425) <- MAP2K1(1.162) <- MAP3K1(2.035) <- MAPK8IP3(2.166) <- MAPK8(2.355) <- MAP2K7(2.424) |- PPM1A(0.386)	8	0.004768	82.9762	0.0279226	2.32166
794	hsa04010	MAPK signaling pathway	ELK1(2.593) <- MAPK1(2.425) <- MAP2K1(1.162) <- MAP3K1(2.035) <- MAPK8IP3(2.166) <- MAPK8(2.355) <- MAP2K7(2.424) <- MAPK8IP2(1.465)	8	0.004811	82.2375	0.0281389	2.31776
795	hsa04650	Natural killer cell mediated cytotoxicity	FAS(3.374) <- IFNGR1(2.086) <- IFNG(1.322) <- MAPK1(2.425) <- MAP2K1(1.162) <- ARAF(4.631) <- HRAS(1.027) <- SOS1(1.624) <- GRB2(1.613) <- LAT(1.781) <- ZAP70(2.437) <- TYROBP(1.349) <- FYN(4.286)	13	0.004842	125.925	0.0282476	2.31498
796	hsa04650	Natural killer cell mediated cytotoxicity	FAS(3.374) <- IFNGR1(2.086) <- IFNG(1.322) <- MAPK1(2.425) <- MAP2K1(1.162) <- ARAF(4.631) <- HRAS(1.027) <- SOS1(1.624) <- GRB2(1.613) <- LAT(1.781) <- ZAP70(2.437) <- TYROBP(1.349) <- FYN(4.286)	13	0.004842	125.925	0.0282476	2.31498
797	hsa04310	Wnt signaling pathway	VANGL2(1.012) <- PRICKLE2(2.344) <- DVL3(1.608) <- DAAM2(3.463) <- RHOA(4.286)	5	0.00485	60.4024	0.0282476	2.31426
798	hsa04650	Natural killer cell mediated cytotoxicity	TNF(1.009) <- MAPK1(2.425) <- MAP2K1(1.162) <- ARAF(4.631) <- HRAS(1.027) <- SOS1(1.624) <- GRB2(1.613) <- LAT(1.781) <- CD244(3.878) <- CD48(2.180)	10	0.004859	99.4606	0.0282476	2.31345
799	hsa05200	Pathways in cancer	MYC(3.052) |- CEBPA(0.486) |- RUNX1T1(2.581)	3	0.00486	38.0581	0.0282476	2.31336
800	hsa04630	Jak-STAT signaling pathway	AKT1(1.297) <- PIK3CG(3.224) <- JAK3(3.546) <- IL9R(3.035) |- SOCS4(0.493) <- STAT1(0.620) |- CISH(1.331)	7	0.004869	75.7449	0.0282582	2.31256
801	hsa04810	Regulation of actin cytoskeleton	CFL2(4.003) |- LIMK2(0.628) <- PAK1(0.479) <- RAC1(0.506) <- VAV3(0.220)	5	0.004874	66.5495	0.0282582	2.31211
802	hsa04910	Insulin signaling pathway	PDE3A(1.834) <- PRKAR2B(1.946)	2	0.004896	22.8883	0.0283267	2.31016
803	hsa05012	Parkinson\'s disease	CASP3(0.570) <- CASP9(0.764) <- CYCS(0.477) <- VDAC1(0.413)	4	0.004898	50.8237	0.0283267	2.30998
804	hsa04722	Neurotrophin signaling pathway	BAD(0.753) |- AKT1(1.297) <- PIK3CG(3.224) <- IRS1(4.186) <- NTRK1(1.225) <- NTF3(3.162)	6	0.004924	68.0424	0.0284416	2.30768
805	hsa04010	MAPK signaling pathway	TP53(1.310) <- MAPK8(2.355) |- PTPRR(0.333)	3	0.004951	33.8033	0.0285414	2.30531
806	hsa04010	MAPK signaling pathway	NFATC2(1.905) |- MAPK9(0.700) |- DUSP1(6.136)	3	0.004954	38.4585	0.0285414	2.30504
807	hsa04510	Focal adhesion	ACTB(1.336) <- MYL9(9.088) <- MYLK(2.873) |- PAK1(0.479)	4	0.004966	55.0421	0.0285414	2.30399
808	hsa04310	Wnt signaling pathway	CCND3(1.559) <- TCF7L1(2.735) |- CTBP2(0.949)	3	0.004969	36.545	0.0285414	2.30373
809	hsa04310	Wnt signaling pathway	MMP7(1.088) <- TCF7L1(2.735) |- CTBP2(0.949)	3	0.004972	34.1265	0.0285414	2.30347
810	hsa04062	Chemokine signaling pathway	MAPK1(2.425) <- MAP2K1(1.162) <- RAF1(1.813) <- HRAS(1.027) <- SOS1(1.624) <- GRB2(1.613) <- SHC3(1.838) <- FGR(2.477) <- GNAI2(2.965) <- CXCR4(4.417) <- ARRB2(1.627)	11	0.004996	108.436	0.0286437	2.30138
811	hsa04910	Insulin signaling pathway	RHOQ(3.322) <- RAPGEF1(3.209)	2	0.005012	24.0812	0.0286684	2.29999
812	hsa04722	Neurotrophin signaling pathway	RELA(1.663) <- NFKBIA(1.558) <- AKT1(1.297) <- PIK3CG(3.224) <- HRAS(1.027) |- MAPK3(0.739) <- MAP2K2(0.625) <- BRAF(0.710) <- RAP1A(0.604)	9	0.00502	90.0053	0.0286684	2.2993
813	hsa04062	Chemokine signaling pathway	PRKACB(0.405) <- ADCY6(0.484) |- GNAI2(2.965) <- CXCR4(4.417) <- CCL2(7.156)	5	0.005023	66.2536	0.0286684	2.29904
814	hsa04062	Chemokine signaling pathway	MAPK1(2.425) <- PRKCZ(1.974) <- PIK3CG(3.224) <- FGR(2.477) <- GNAI2(2.965) <- CXCR4(4.417) <- GRK5(1.720)	7	0.005025	80.5006	0.0286684	2.29886
815	hsa04910	Insulin signaling pathway	EIF4E2(1.993) <- MKNK1(2.838) <- MAPK1(2.425) <- MAP2K1(1.162) <- ARAF(4.631) <- HRAS(1.027) <- SOS1(1.624) <- GRB2(1.613) <- IRS1(4.186) <- INSR(1.320) <- INS(1.573)	11	0.005032	108.478	0.0286731	2.29826
816	hsa05200	Pathways in cancer	FIGF(3.458) <- FOS(36.201) <- MAPK1(2.425) |- DAPK1(0.438)	4	0.00505	62.8018	0.0287404	2.29671
817	hsa04010	MAPK signaling pathway	STMN1(1.147) <- MAPK1(2.425) <- MAP2K1(1.162) <- RAF1(1.813) <- RRAS(1.890) <- RASGRF2(1.855) <- CACNA1B(4.574)	7	0.005067	74.0583	0.0288019	2.29525
818	hsa05221	Acute myeloid leukemia	BAD(0.753) |- AKT1(1.297) <- PIK3CG(3.224) <- HRAS(1.027) <- SOS1(1.624) <- GRB2(1.613) <- FLT3(1.262)	7	0.005075	68.9156	0.0288121	2.29456
819	hsa04310	Wnt signaling pathway	CCND3(1.559) <- TCF7L1(2.735) <- RUVBL1(1.462)	3	0.005086	36.4069	0.0288393	2.29362
820	hsa04010	MAPK signaling pathway	RELA(1.663) <- IKBKB(1.608) <- MAP3K1(2.035) <- MAPK8IP3(2.166) <- MAP2K7(2.424) |- PPM1A(0.386)	6	0.00512	62.1255	0.0289361	2.29073
821	hsa04910	Insulin signaling pathway	PKLR(1.806) <- SREBF1(1.348) <- PRKCZ(1.974) <- PIK3CG(3.224) <- IRS1(4.186) <- INSR(1.320) |- SOCS4(0.493)	7	0.005121	74.3722	0.0289361	2.29065
822	hsa04010	MAPK signaling pathway	MEF2C(3.007) <- MAPK12(1.277) <- MAP2K3(1.030) <- MAP3K5(1.143) <- DAXX(1.204) <- TGFBR2(1.728) <- TGFB2(2.927)	7	0.005125	70.8506	0.0289361	2.29031
823	hsa04630	Jak-STAT signaling pathway	AKT1(1.297) <- PIK3CG(3.224) <- JAK3(3.546) <- IL9R(3.035) |- SOCS4(0.493) <- STAT1(0.620) |- PIAS3(5.245)	7	0.005128	80.4981	0.0289361	2.29005
824	hsa04722	Neurotrophin signaling pathway	ATF4(1.145) <- MAPKAPK2(1.586) <- MAPK12(1.277) <- HRAS(1.027) <- SOS1(1.624) <- GRB2(1.613) <- NTRK2(1.634) <- NTF3(3.162)	8	0.005137	81.2871	0.0289392	2.28929
825	hsa04722	Neurotrophin signaling pathway	JUN(4.179) <- MAPK8(2.355) <- MAP2K7(2.424) <- MAP3K5(1.143) <- CDC42(4.771) <- NGFR(6.501) <- BDNF(3.183)	7	0.005141	87.698	0.0289392	2.28895
826	hsa04650	Natural killer cell mediated cytotoxicity	FAS(3.374) <- IFNGR1(2.086) <- IFNG(1.322) <- MAPK1(2.425) <- MAP2K1(1.162) <- ARAF(4.631) <- HRAS(1.027) <- SOS1(1.624) <- GRB2(1.613) <- LAT(1.781) <- ZAP70(2.437) <- FCER1G(1.264) <- FYN(4.286)	13	0.005172	124.123	0.0290348	2.28634
827	hsa04650	Natural killer cell mediated cytotoxicity	FAS(3.374) <- IFNGR1(2.086) <- IFNG(1.322) <- MAPK1(2.425) <- MAP2K1(1.162) <- ARAF(4.631) <- HRAS(1.027) <- SOS1(1.624) <- GRB2(1.613) <- LAT(1.781) <- ZAP70(2.437) <- FCER1G(1.264) <- FYN(4.286)	13	0.005172	124.123	0.0290348	2.28634
828	hsa04010	MAPK signaling pathway	MYC(3.052) <- MAPK1(2.425) <- MAP2K1(1.162) <- MAP3K1(2.035) <- MAPK8IP3(2.166) <- MAPK8(2.355) <- MAP2K7(2.424) <- MAP3K11(1.159) <- MAPK8IP2(1.465)	9	0.005179	89.5429	0.0290348	2.28575
829	hsa04010	MAPK signaling pathway	ELK1(2.593) <- MAPK1(2.425) <- MAP2K1(1.162) <- MAP3K1(2.035) <- MAPK8IP3(2.166) <- MAP2K7(2.424) <- MAP3K11(1.159) <- MAPK8IP2(1.465)	8	0.005183	80.2464	0.0290348	2.28542
830	hsa04910	Insulin signaling pathway	EIF4E2(1.993) <- MKNK1(2.838) <- MAPK1(2.425) <- MAP2K1(1.162) <- ARAF(4.631) <- HRAS(1.027) <- SOS1(1.624) <- GRB2(1.613) <- IRS1(4.186) |- PTPRF(0.436)	10	0.00519	101.897	0.029039	2.28483
831	hsa04010	MAPK signaling pathway	RELA(1.663) <- MAP3K14(1.789) <- MAP3K1(2.035) <- MAPK8IP3(2.166) <- MAP2K7(2.424) <- MAP3K12(6.718)	6	0.005214	64.3656	0.0291209	2.28283
832	hsa04660	T cell receptor signaling pathway	IKBKB(1.608) <- MAP3K7(1.162) <- BCL10(1.616)	3	0.005218	32.4586	0.0291209	2.2825
833	hsa04010	MAPK signaling pathway	ELK1(2.593) <- MAPK1(2.425) |- PTPRR(0.333)	3	0.005232	35.788	0.0291209	2.28133
834	hsa05200	Pathways in cancer	MMP2(3.031) <- MYC(3.052) <- MAPK1(2.425) <- MAP2K1(1.162) <- ARAF(4.631) <- HRAS(1.027) <- SOS1(1.624) <- GRB2(1.613)	8	0.005234	82.6929	0.0291209	2.28117
835	hsa04722	Neurotrophin signaling pathway	ATF4(1.145) <- RPS6KA5(2.812) <- MAPK1(2.425) <- MAP2K1(1.162) <- RAF1(1.813) <- HRAS(1.027) <- SOS1(1.624) <- GRB2(1.613) <- SHC3(1.838) <- NTRK2(1.634) <- BDNF(3.183)	11	0.005236	103.466	0.0291209	2.281
836	hsa04115	p53 signaling pathway	FAS(3.374) <- TP53(1.310) <- ATM(1.918)	3	0.005266	34.1729	0.0292528	2.27852
837	hsa04115	p53 signaling pathway	SERPINE1(2.129) <- TP53(1.310) <- ATM(1.918)	3	0.005291	33.934	0.0292539	2.27646
838	hsa04722	Neurotrophin signaling pathway	ATF4(1.145) <- MAPKAPK2(1.586) <- MAPK12(1.277) <- HRAS(1.027) <- SOS1(1.624) <- GRB2(1.613) <- NTRK3(2.746) <- NTF3(3.162)	8	0.005294	81.0595	0.0292539	2.27622
839	hsa04110	Cell cycle	CCNB2(0.661) |- GADD45G(1.097) <- TP53(1.310) <- ATM(1.918)	4	0.005295	42.1751	0.0292539	2.27613
840	hsa04115	p53 signaling pathway	CCNB2(0.661) |- GADD45G(1.097) <- TP53(1.310) <- ATM(1.918)	4	0.005295	42.1751	0.0292539	2.27613
841	hsa04010	MAPK signaling pathway	ATF4(1.145) <- MAPKAPK2(1.586) <- MAPK12(1.277) <- MAP2K3(1.030) <- MAP3K5(1.143) |- AKT3(0.391)	6	0.005301	61.2775	0.0292539	2.27564
842	hsa04650	Natural killer cell mediated cytotoxicity	FAS(3.374) <- IFNGR1(2.086) <- IFNG(1.322) <- MAPK1(2.425) <- MAP2K1(1.162) <- ARAF(4.631) <- HRAS(1.027) <- SOS1(1.624) <- GRB2(1.613) <- SHC3(1.838) <- ZAP70(2.437) <- CD247(1.463) <- FYN(4.286)	13	0.005304	125.294	0.0292539	2.2754
843	hsa04010	MAPK signaling pathway	MAPT(4.019) <- MAPK1(2.425) <- MAP2K1(1.162) <- MAP3K1(2.035) <- MAPK8IP3(2.166) <- MAPK8(2.355) <- MAP2K7(2.424) <- MAP3K12(6.718)	8	0.005342	83.7358	0.0294047	2.2723
844	hsa05200	Pathways in cancer	CCND1(1.180) <- MYC(3.052) <- MAPK1(2.425) <- MAP2K1(1.162) <- ARAF(4.631) <- HRAS(1.027) <- RET(2.212)	7	0.005344	71.5755	0.0294047	2.27213
845	hsa04310	Wnt signaling pathway	CSNK2A2(1.276) <- DVL3(1.608) <- FZD10(6.256) <- WNT3(3.147)	4	0.005377	55.4832	0.0295512	2.26946
846	hsa04310	Wnt signaling pathway	JUN(4.179) <- TCF7L1(2.735) |- NLK(0.668)	3	0.005384	46.3657	0.0295547	2.26889
847	hsa04062	Chemokine signaling pathway	WAS(2.084) <- CDC42(4.771) <- VAV1(1.945) <- ITK(1.695) <- PIK3CG(3.224) <- FGR(2.477) <- GNAI2(2.965) <- CXCR4(4.417) <- CCL2(7.156)	9	0.005402	103.399	0.0296185	2.26745
848	hsa04062	Chemokine signaling pathway	TIAM1(4.165) <- CDC42(4.771) <- VAV1(1.945) <- ITK(1.695) <- PIK3CG(3.224) <- FGR(2.477) <- GNAI2(2.965) <- CXCR4(4.417) <- GRK5(1.720)	9	0.005434	101.612	0.0297588	2.26488
849	hsa04510	Focal adhesion	BAD(0.753) |- MAP2K1(1.162) <- PAK3(2.780) <- RAC2(2.502) <- VAV1(1.945) <- PIK3CG(3.224) <- PTK2(2.151) <- PRKCA(3.061) <- ITGB5(1.431)	9	0.005443	91.6359	0.029773	2.26416
850	hsa04010	MAPK signaling pathway	ELK1(2.593) <- MAPK1(2.425) <- MAP2K1(1.162) <- MAP3K1(2.035) <- MAPK8IP3(2.166) <- MAPK8(2.355) <- MAP2K7(2.424) <- MAP3K11(1.159) <- MAP4K1(6.424) <- MAPK8IP2(1.465)	10	0.005451	103.286	0.0297817	2.26352
851	hsa05200	Pathways in cancer	CDK4(1.315) <- MYC(3.052) <- MAPK1(2.425) <- MAP2K1(1.162) <- ARAF(4.631) <- HRAS(1.027) <- RET(2.212)	7	0.005484	71.9444	0.0299268	2.2609
852	hsa04512	ECM-receptor interaction	CD47(1.550) <- THBS2(34.177)	2	0.005496	33.8197	0.0299571	2.25995
853	hsa04010	MAPK signaling pathway	ATF4(1.145) <- RPS6KA2(1.936) <- MAPK1(2.425) <- MAP2K1(1.162) <- MAP3K1(2.035) <- MAPK8IP3(2.166) <- MAP2K7(2.424) <- MAP3K11(1.159) <- MAP4K1(6.424) <- MAPK8IP2(1.465)	10	0.005505	103.082	0.0299709	2.25924
854	hsa04062	Chemokine signaling pathway	GSK3B(0.735) |- AKT1(1.297) <- PIK3CG(3.224) <- FGR(2.477) <- GNAI2(2.965) <- CXCR4(4.417) <- GRK5(1.720)	7	0.005517	79.9604	0.0300011	2.2583
855	hsa04310	Wnt signaling pathway	MYC(3.052) <- TCF7L1(2.735) <- CTNNB1(2.562) |- GSK3B(0.735) |- DVL3(1.608)	5	0.005544	64.6574	0.0301127	2.25618
856	hsa05200	Pathways in cancer	IL8(4.276) <- FOS(36.201) <- MAPK1(2.425) <- MAP2K1(1.162) <- ARAF(4.631) <- HRAS(1.027) <- NTRK1(1.225)	7	0.005551	89.4261	0.0301155	2.25563
857	hsa04664	Fc epsilon RI signaling pathway	MAPK9(0.700) <- MAP2K4(0.767) <- RAC1(0.506) <- VAV3(0.220) <- SYK(0.892) <- LYN(0.375)	6	0.005569	69.9668	0.0301779	2.25422
858	hsa05200	Pathways in cancer	FIGF(3.458) <- FOS(36.201) <- MAPK1(2.425) <- MAP2K1(1.162) <- ARAF(4.631) <- HRAS(1.027)	6	0.00559	82.95	0.0302346	2.25259
859	hsa05200	Pathways in cancer	MMP2(3.031) <- FOS(36.201) <- MAPK1(2.425) |- DAPK1(0.438)	4	0.005594	61.5952	0.0302346	2.25228
860	hsa04722	Neurotrophin signaling pathway	ATF4(1.145) <- RPS6KA5(2.812) <- MAPK1(2.425) <- MAP2K1(1.162) <- RAF1(1.813) <- HRAS(1.027) <- SOS1(1.624) <- GRB2(1.613) <- NTRK2(1.634) <- NTF3(3.162)	10	0.005599	95.4174	0.0302346	2.25189
861	hsa04010	MAPK signaling pathway	ELK1(2.593) <- MAPK8(2.355) <- MAP2K7(2.424) <- MAP3K11(1.159) <- MAP4K1(6.424) <- MAPK8IP2(1.465)	6	0.005633	68.2323	0.0303829	2.24926
862	hsa04310	Wnt signaling pathway	CCND3(1.559) <- TCF7L1(2.735) <- CTNNB1(2.562) <- AXIN2(2.307) <- CSNK1A1(1.963)	5	0.005698	58.0317	0.0306978	2.24428
863	hsa04742	Taste transduction	KCNB1(2.113) |- PRKACB(0.405) <- ADCY6(0.484) <- GNB3(0.895)	4	0.00571	47.7771	0.0307268	2.24336
864	hsa04910	Insulin signaling pathway	EIF4E2(1.993) <- MKNK1(2.838) <- MAPK1(2.425) <- MAP2K1(1.162) <- ARAF(4.631) <- HRAS(1.027) <- SOS1(1.624) <- GRB2(1.613) <- IRS1(4.186) <- INSR(1.320) |- PTPRF(0.436)	11	0.005728	110.25	0.0307765	2.242
865	hsa04062	Chemokine signaling pathway	MAPK1(2.425) <- PRKCZ(1.974) <- PIK3CG(3.224) <- GNG11(2.787) <- GNAI2(2.965) <- CXCR4(4.417) <- ARRB2(1.627)	7	0.005735	77.8366	0.0307765	2.24147
866	hsa04722	Neurotrophin signaling pathway	GSK3B(0.735) |- AKT1(1.297) <- PIK3CG(3.224) <- IRS1(4.186) <- NTRK2(1.634) <- NTF3(3.162)	6	0.005745	68.4165	0.0307765	2.24071
867	hsa04010	MAPK signaling pathway	ELK1(2.593) <- MAPK1(2.425) <- MAP2K1(1.162) <- RAF1(1.813) <- RRAS(1.890) |- NF1(0.369)	6	0.005747	67.1916	0.0307765	2.24056
868	hsa04662	B cell receptor signaling pathway	FOS(36.201) <- MAPK1(2.425) <- MAP2K1(1.162) <- RAF1(1.813) <- HRAS(1.027) <- RASGRP3(3.564) <- SOS1(1.624) <- GRB2(1.613)	8	0.005755	96.5005	0.0307765	2.23995
869	hsa04010	MAPK signaling pathway	ELK1(2.593) <- MAPK12(1.277) <- MAP2K3(1.030) <- MAP3K5(1.143) <- TRAF2(1.620) <- TNFRSF1A(1.159) <- TNF(1.009)	7	0.005759	69.0137	0.0307765	2.23965
870	hsa04510	Focal adhesion	ITGA5(3.197) <- VASP(1.334)	2	0.005767	22.7264	0.0307838	2.23905
871	hsa04144	Endocytosis	VPS25(0.643) <- SNF8(0.791)	2	0.005797	23.0551	0.0308962	2.2368
872	hsa04650	Natural killer cell mediated cytotoxicity	CSF2(1.879) <- MAPK1(2.425) <- MAP2K1(1.162) <- ARAF(4.631) <- HRAS(1.027) <- SOS1(1.624) <- GRB2(1.613) <- LAT(1.781) <- CD244(3.878) <- CD48(2.180)	10	0.005805	98.7303	0.0308962	2.2362
873	hsa05200	Pathways in cancer	CCND1(1.180) <- MYC(3.052) <- MAPK1(2.425) <- MAP2K1(1.162) <- ARAF(4.631) <- HRAS(1.027) <- SOS1(1.624) <- GRB2(1.613) <- BCR(1.241)	9	0.005808	89.4398	0.0308962	2.23597
874	hsa05221	Acute myeloid leukemia	RELA(1.663) <- IKBKB(1.608) <- AKT1(1.297) <- PIK3CG(3.224) <- FLT3(1.262)	5	0.005832	53.0821	0.0309795	2.23418
875	hsa04062	Chemokine signaling pathway	GSK3A(2.129) |- AKT3(0.391) <- PIK3CA(0.851) <- GNG5(0.614) <- GNAI3(0.710) <- CCR3(0.794) <- ARRB1(0.489)	7	0.005837	78.0471	0.0309795	2.23381
876	hsa04650	Natural killer cell mediated cytotoxicity	FAS(3.374) <- IFNGR1(2.086) <- IFNG(1.322) <- MAPK1(2.425) <- MAP2K1(1.162) <- ARAF(4.631) <- HRAS(1.027) <- SOS1(1.624) <- GRB2(1.613) <- LCP2(2.682) <- ZAP70(2.437) <- TYROBP(1.349) <- LCK(1.936)	13	0.005848	126.034	0.0310024	2.23299
877	hsa04010	MAPK signaling pathway	ELK4(0.391) <- MAPK3(0.739) |- DUSP1(6.136)	3	0.00586	40.7523	0.0310306	2.2321
878	hsa04650	Natural killer cell mediated cytotoxicity	FAS(3.374) <- IFNGR1(2.086) <- IFNG(1.322) <- MAPK1(2.425) <- MAP2K1(1.162) <- ARAF(4.631) <- HRAS(1.027) <- SOS1(1.624) <- GRB2(1.613) <- LAT(1.781) <- ZAP70(2.437) <- TYROBP(1.349) <- LCK(1.936)	13	0.005888	125.466	0.0311079	2.23003
879	hsa04650	Natural killer cell mediated cytotoxicity	FAS(3.374) <- IFNGR1(2.086) <- IFNG(1.322) <- MAPK1(2.425) <- MAP2K1(1.162) <- ARAF(4.631) <- HRAS(1.027) <- SOS1(1.624) <- GRB2(1.613) <- LAT(1.781) <- ZAP70(2.437) <- TYROBP(1.349) <- LCK(1.936)	13	0.005888	125.466	0.0311079	2.23003
880	hsa05200	Pathways in cancer	CCND1(1.180) <- FOS(36.201) <- MAPK1(2.425) |- DAPK1(0.438)	4	0.005906	59.7602	0.0311676	2.22871
881	hsa04010	MAPK signaling pathway	JUN(4.179) <- MAPK8(2.355) <- MAP2K7(2.424) <- MAP3K12(6.718)	4	0.005945	58.2974	0.0313128	2.22585
882	hsa05210	Colorectal cancer	CCND1(1.180) <- JUN(4.179) <- MAPK1(2.425) <- MAP2K1(1.162) <- ARAF(4.631)	5	0.005947	62.1385	0.0313128	2.2257
883	hsa04662	B cell receptor signaling pathway	FOS(36.201) <- MAPK1(2.425) <- MAP2K1(1.162) <- RAF1(1.813) <- HRAS(1.027) <- RASGRP3(3.564) <- PLCG2(1.568)	7	0.005961	86.6832	0.0313509	2.22468
884	hsa04510	Focal adhesion	ACTB(1.336) <- MYL9(9.088) <- MYLK(2.873) |- PAK1(0.479) <- RAC1(0.506) <- VAV3(0.220) <- PIK3CA(0.851)	7	0.005978	91.2116	0.031385	2.22344
885	hsa04115	p53 signaling pathway	THBS1(2.553) <- TP53(1.310) <- ATM(1.918)	3	0.005981	33.2664	0.031385	2.22323
886	hsa04650	Natural killer cell mediated cytotoxicity	FAS(3.374) <- IFNGR1(2.086) <- IFNG(1.322) <- MAPK1(2.425) <- MAP2K1(1.162) <- ARAF(4.631) <- HRAS(1.027) <- SOS1(1.624) <- GRB2(1.613) <- LCP2(2.682) |- PTPN11(0.417)	11	0.006007	107.646	0.0314859	2.22134
887	hsa04010	MAPK signaling pathway	STMN1(1.147) <- MAPK1(2.425) <- MAP2K1(1.162) <- MAP3K1(2.035) <- MAPK8IP3(2.166) <- MAPK8(2.355) <- MAP2K7(2.424) <- MAP3K12(6.718)	8	0.006055	81.6941	0.0316888	2.21789
888	hsa04010	MAPK signaling pathway	HSPB1(1.431) <- MAPKAPK2(1.586) <- MAPK12(1.277) |- PTPRR(0.333)	4	0.006066	45.2947	0.0316888	2.2171
889	hsa04662	B cell receptor signaling pathway	FOS(36.201) <- HRAS(1.027) <- RASGRP3(3.564) <- PLCG2(1.568)	4	0.006071	59.4988	0.0316888	2.21674
890	hsa04062	Chemokine signaling pathway	TIAM1(4.165) <- CDC42(4.771) <- VAV1(1.945) <- ITK(1.695) <- PIK3CG(3.224) <- GNG11(2.787) <- GNAI2(2.965) <- CXCR4(4.417) <- ARRB2(1.627)	9	0.006073	98.948	0.0316888	2.2166
891	hsa04510	Focal adhesion	BAD(0.753) |- MAP2K1(1.162) <- RAF1(1.813) <- PAK3(2.780) <- RAC2(2.502) <- VAV1(1.945) <- PIK3CG(3.224) <- PTK2(2.151) <- PRKCA(3.061) <- ITGB5(1.431)	10	0.006131	100.52	0.0319555	2.21247
892	hsa04310	Wnt signaling pathway	MMP7(1.088) <- TCF7L1(2.735) <- RUVBL1(1.462)	3	0.006165	33.9883	0.03202	2.21007
893	hsa04510	Focal adhesion	ACTB(1.336) <- MYL9(9.088) <- MYLK(2.873) |- PAK1(0.479) <- RAC1(0.506) <- VAV3(0.220) <- PIK3CA(0.851)	7	0.00617	91.2116	0.03202	2.20971
894	hsa04010	MAPK signaling pathway	RELA(1.663) <- MAP3K14(1.789) <- MAP3K1(2.035) <- MAPK8IP3(2.166) <- MAP2K7(2.424) |- PPM1A(0.386)	6	0.006183	62.185	0.03202	2.2088
895	hsa04010	MAPK signaling pathway	RELA(1.663) <- MAP3K14(1.789) <- MAP3K1(2.035) <- MAPK8IP3(2.166) <- MAPK8(2.355) <- MAP2K7(2.424) <- MAPK8IP2(1.465)	7	0.006198	70.8075	0.03202	2.20775
896	hsa04310	Wnt signaling pathway	CCND3(1.559) <- TCF7L1(2.735) <- CTNNB1(2.562) |- GSK3B(0.735) |- DVL3(1.608)	5	0.006201	63.5609	0.03202	2.20754
897	hsa04360	Axon guidance	CFL1(0.473) |- LIMK1(1.802) <- PAK3(2.780) <- RAC2(2.502) <- PLXNA3(3.596) <- FYN(4.286)	6	0.006206	66.1872	0.03202	2.20719
898	hsa04510	Focal adhesion	ACTB(1.336) <- MYL9(9.088) <- MYLK(2.873) |- PAK1(0.479) <- RAC1(0.506) <- VAV3(0.220) <- PIK3CA(0.851)	7	0.006208	91.2116	0.03202	2.20705
899	hsa04310	Wnt signaling pathway	MMP7(1.088) <- TCF7L1(2.735) <- CTNNB1(2.562) <- PSEN1(3.170) <- PRKACA(1.130)	5	0.006212	55.1994	0.03202	2.20677
900	hsa04010	MAPK signaling pathway	MEF2C(3.007) <- MAPK12(1.277) <- MAP2K3(1.030) <- MAP3K6(2.707)	4	0.006217	44.9415	0.03202	2.20642
901	hsa04722	Neurotrophin signaling pathway	BAD(0.753) |- AKT1(1.297) <- PIK3CG(3.224) <- HRAS(1.027) <- SOS1(1.624) <- GRB2(1.613) <- NTRK2(1.634) <- BDNF(3.183)	8	0.006218	78.2418	0.03202	2.20635
902	hsa04010	MAPK signaling pathway	HSPB1(1.431) <- MAPKAPK2(1.586) <- MAPK12(1.277) <- MAP2K3(1.030) <- MAP3K7(1.162) |- PPM1B(0.640)	6	0.006223	61.6882	0.03202	2.206
903	hsa04310	Wnt signaling pathway	MYC(3.052) <- TCF7L1(2.735) <- CTNNB1(2.562) <- AXIN2(2.307) <- CSNK1A1(1.963)	5	0.006231	59.1282	0.03202	2.20544
904	hsa04810	Regulation of actin cytoskeleton	MYLPF(0.764) <- ROCK1(0.378) |- MAPK1(2.425) <- MAP2K1(1.162) <- ARAF(4.631) <- RRAS(1.890) <- SOS1(1.624) <- FGFR1(2.138)	8	0.006233	85.7162	0.03202	2.2053
905	hsa04010	MAPK signaling pathway	ATF4(1.145) <- MKNK1(2.838) <- MAPK1(2.425) <- MAP2K1(1.162) <- RAF1(1.813) <- RRAS(1.890) <- RASGRF2(1.855) <- CACNA1B(4.574)	8	0.00624	83.7325	0.0320205	2.20482
906	hsa04650	Natural killer cell mediated cytotoxicity	TNF(1.009) <- MAPK1(2.425) <- MAP2K1(1.162) <- ARAF(4.631) <- HRAS(1.027) <- SOS1(1.624) <- GRB2(1.613) <- SHC3(1.838) <- ZAP70(2.437) <- TYROBP(1.349) <- FYN(4.286)	11	0.006262	108.324	0.0320272	2.20329
907	hsa04510	Focal adhesion	BAD(0.753) |- RAF1(1.813) <- PAK3(2.780) <- RAC2(2.502) <- VAV1(1.945) <- PIK3CG(3.224) <- PTK2(2.151) <- PRKCA(3.061) <- ITGB5(1.431)	9	0.006262	92.0017	0.0320272	2.20329
908	hsa04062	Chemokine signaling pathway	MAPK1(2.425) <- MAP2K1(1.162) <- RAF1(1.813) <- HRAS(1.027) <- PIK3CG(3.224) <- FGR(2.477) <- GNAI2(2.965) <- CXCR4(4.417) <- ARRB2(1.627)	9	0.006262	90.6493	0.0320272	2.20329
909	hsa04662	B cell receptor signaling pathway	FOS(36.201) <- HRAS(1.027) <- RASGRP3(3.564) <- PLCG2(1.568) <- BTK(1.845)	5	0.00627	68.6663	0.0320329	2.20273
910	hsa04010	MAPK signaling pathway	STMN1(1.147) <- MAPK1(2.425) <- MAP2K1(1.162) <- MAP3K1(2.035) <- MAPK8IP3(2.166) <- MAPK8(2.355) <- MAP2K7(2.424) |- PPM1A(0.386)	8	0.006283	79.5134	0.032064	2.20183
911	hsa05130	Pathogenic Escherichia coli infection	ACTG1(0.867) <- ARPC4(0.276) <- WASL(0.319)	3	0.006332	36.933	0.0322486	2.19846
912	hsa04010	MAPK signaling pathway	ELK1(2.593) <- MAPK12(1.277) |- PTPRR(0.333)	3	0.006336	35.0457	0.0322486	2.19818
913	hsa04310	Wnt signaling pathway	CSNK2A2(1.276) <- DVL3(1.608) <- FZD10(6.256) <- WNT3(3.147)	4	0.00634	55.4832	0.0322486	2.19791
914	hsa05200	Pathways in cancer	MAPK8(2.355) <- RHOA(4.286) <- RALGDS(1.478) <- HRAS(1.027) <- NTRK1(1.225)	5	0.006373	51.79	0.0323557	2.19566
915	hsa05200	Pathways in cancer	FIGF(3.458) <- ETS1(1.805) <- MAPK1(2.425) <- MAP2K1(1.162) <- ARAF(4.631) <- HRAS(1.027) <- SOS1(1.624) <- GRB2(1.613) <- KIT(1.430)	9	0.006375	91.7044	0.0323557	2.19552
916	hsa04722	Neurotrophin signaling pathway	RELA(1.663) <- NFKBIA(1.558) <- AKT1(1.297) <- PIK3CG(3.224) <- HRAS(1.027) |- MAPK3(0.739) <- MAP2K2(0.625) <- PRKCD(0.780)	8	0.0064	81.545	0.0323572	2.19382
917	hsa04920	Adipocytokine signaling pathway	G6PC(0.121) |- PRKAG3(1.124) <- CAMKK1(1.345) <- LEPR(2.207) <- LEP(1.719)	5	0.006406	63.4332	0.0323572	2.19341
918	hsa05211	Renal cell carcinoma	PAK1(0.479) <- RAC1(0.506)	2	0.00643	24.8518	0.0323572	2.19179
919	hsa04010	MAPK signaling pathway	ELK1(2.593) <- MAPK12(1.277) <- MAP2K3(1.030) <- MAP3K5(1.143) |- AKT3(0.391)	5	0.006431	52.5514	0.0323572	2.19172
920	hsa04630	Jak-STAT signaling pathway	MYC(3.052) <- STAT5A(1.994) <- JAK3(3.546) <- IL9R(3.035) |- CBLC(0.361)	5	0.006435	59.2817	0.0323572	2.19145
921	hsa04010	MAPK signaling pathway	MYC(3.052) <- MAPK1(2.425) <- MAP2K1(1.162) <- MAP3K1(2.035) <- MAPK8IP3(2.166) <- MAP2K7(2.424) <- MAP3K12(6.718)	7	0.006437	73.7163	0.0323572	2.19132
922	hsa04650	Natural killer cell mediated cytotoxicity	TNF(1.009) <- MAPK1(2.425) <- MAP2K1(1.162) <- ARAF(4.631) <- HRAS(1.027) <- SOS1(1.624) <- GRB2(1.613) <- LAT(1.781) |- PTPN11(0.417) <- KIR3DL2(0.721)	10	0.006438	96.5425	0.0323572	2.19125
923	hsa04660	T cell receptor signaling pathway	FOS(36.201) <- MAPK1(2.425) <- MAP2K1(1.162) <- RAF1(1.813) <- HRAS(1.027) <- RASGRP1(2.120) <- SOS1(1.624) <- GRB2(1.613)	8	0.006438	93.8294	0.0323572	2.19125
924	hsa05216	Thyroid cancer	MAPK3(0.739) <- MAP2K2(0.625) <- BRAF(0.710) <- NRAS(0.578) <- TPR(0.583)	5	0.006438	54.038	0.0323572	2.19125
925	hsa04062	Chemokine signaling pathway	WAS(2.084) <- CDC42(4.771) <- VAV1(1.945) <- ITK(1.695) <- FGR(2.477) <- GNAI2(2.965) <- CXCR4(4.417) <- CCL2(7.156)	8	0.006452	91.8907	0.0323577	2.19031
926	hsa04510	Focal adhesion	ACTB(1.336) <- MYL9(9.088) <- MYLK(2.873) |- PAK1(0.479) <- RAC1(0.506) <- VAV3(0.220) <- PIK3CA(0.851)	7	0.006457	91.2116	0.0323577	2.18997
927	hsa04650	Natural killer cell mediated cytotoxicity	TNF(1.009) <- MAPK1(2.425) <- MAP2K1(1.162) <- ARAF(4.631) <- HRAS(1.027) <- SOS1(1.624) <- GRB2(1.613) <- SHC3(1.838) <- ZAP70(2.437) <- TYROBP(1.349) <- LCK(1.936)	11	0.006459	107.864	0.0323577	2.18983
928	hsa04722	Neurotrophin signaling pathway	ATF4(1.145) <- MAPKAPK2(1.586) <- MAPK12(1.277) <- HRAS(1.027) <- SOS1(1.624) <- GRB2(1.613) <- NTRK2(1.634) <- BDNF(3.183)	8	0.006493	78.6733	0.032493	2.18755
929	hsa04662	B cell receptor signaling pathway	RAC1(0.506) <- VAV3(0.220)	2	0.006562	26.4206	0.0327619	2.18296
930	hsa04010	MAPK signaling pathway	ATF4(1.145) <- RPS6KA5(2.812) <- MAPK12(1.277) <- MAP2K3(1.030) <- MAP3K5(1.143) <- DAXX(1.204) <- FAS(3.374) <- FASLG(2.096)	8	0.006577	74.9697	0.0327619	2.18197
931	hsa04510	Focal adhesion	CCND3(1.559) <- CTNNB1(2.562) |- GSK3B(0.735) |- AKT1(1.297) <- PIK3CG(3.224) <- PTK2(2.151) |- PTEN(0.599)	7	0.006577	73.9471	0.0327619	2.18197
932	hsa04360	Axon guidance	GNAI2(2.965) <- CXCR4(4.417) <- CXCL12(3.721)	3	0.006582	38.5037	0.0327619	2.18164
933	hsa04360	Axon guidance	GNAI2(2.965) <- CXCR4(4.417) <- CXCL12(3.721)	3	0.006582	38.5037	0.0327619	2.18164
934	hsa04810	Regulation of actin cytoskeleton	IQGAP2(0.564) <- RAC1(0.506) <- VAV3(0.220)	3	0.006607	40.0974	0.0328511	2.18
935	hsa04650	Natural killer cell mediated cytotoxicity	FAS(3.374) <- IFNGR1(2.086) <- IFNG(1.322) <- MAPK1(2.425) <- MAP2K1(1.162) <- ARAF(4.631) <- HRAS(1.027) <- SOS1(1.624) <- GRB2(1.613) <- LCP2(2.682) <- ZAP70(2.437) <- CD247(1.463) <- FYN(4.286)	13	0.006621	123.835	0.0328855	2.17908
936	hsa03320	PPAR signaling pathway	ADIPOQ(4.501) <- RXRG(1.379)	2	0.006655	24.6056	0.033019	2.17685
937	hsa05200	Pathways in cancer	CDK4(1.315) <- MYC(3.052) <- MAPK1(2.425) <- MAP2K1(1.162) <- ARAF(4.631) <- HRAS(1.027) <- NTRK1(1.225)	7	0.006666	70.983	0.0330383	2.17613
938	hsa04650	Natural killer cell mediated cytotoxicity	CSF2(1.879) <- MAPK1(2.425) <- MAP2K1(1.162) <- ARAF(4.631) <- HRAS(1.027) <- SOS1(1.624) <- GRB2(1.613) <- SHC3(1.838) <- ZAP70(2.437) <- TYROBP(1.349) <- FYN(4.286)	11	0.006685	107.594	0.0330552	2.1749
939	hsa04510	Focal adhesion	ACTB(1.336) <- MYL9(9.088) <- MYLK(2.873) |- PAK1(0.479) <- RAC1(0.506) <- VAV3(0.220) <- PIK3CA(0.851)	7	0.006686	91.2116	0.0330552	2.17483
940	hsa04650	Natural killer cell mediated cytotoxicity	FAS(3.374) <- IFNGR1(2.086) <- IFNG(1.322) <- MAPK1(2.425) <- MAP2K1(1.162) <- ARAF(4.631) <- HRAS(1.027) <- SOS1(1.624) <- GRB2(1.613) <- HCST(1.581)	10	0.006692	97.7021	0.0330552	2.17444
941	hsa04310	Wnt signaling pathway	FOSL1(2.269) <- TCF7L1(2.735) <- CTNNB1(2.562) <- CSNK1A1(1.963)	4	0.0067	45.3131	0.0330552	2.17393
942	hsa04916	Melanogenesis	CAMK2G(0.506) <- CALM1(0.722) <- PLCB4(0.648) <- GNAI3(0.710) <- EDNRB(0.803)	5	0.006705	57.1087	0.0330552	2.1736
943	hsa04310	Wnt signaling pathway	MYC(3.052) <- TCF7L1(2.735) <- CTNNB1(2.562) |- GSK3B(0.735) |- DVL3(1.608) <- FZD10(6.256)	6	0.006722	81.9828	0.0331039	2.1725
944	hsa04650	Natural killer cell mediated cytotoxicity	CSF2(1.879) <- MAPK1(2.425) <- MAP2K1(1.162) <- ARAF(4.631) <- HRAS(1.027) <- SOS1(1.624) <- GRB2(1.613) <- LAT(1.781) |- PTPN11(0.417) <- KIR3DL2(0.721)	10	0.006755	95.8122	0.0332157	2.17037
945	hsa04650	Natural killer cell mediated cytotoxicity	FAS(3.374) <- IFNGR1(2.086) <- IFNG(1.322) <- MAPK1(2.425) <- MAP2K1(1.162) <- ARAF(4.631) <- HRAS(1.027) <- SOS1(1.624) <- GRB2(1.613) <- LAT(1.781)	10	0.006759	97.0174	0.0332157	2.17012
946	hsa04062	Chemokine signaling pathway	WAS(2.084) <- CDC42(4.771) <- VAV1(1.945) <- ITK(1.695) <- PIK3CG(3.224) <- GNG11(2.787) <- GNAI2(2.965) <- CXCR4(4.417) <- GRK5(1.720)	9	0.00678	101.324	0.0332747	2.16877
947	hsa04630	Jak-STAT signaling pathway	AKT1(1.297) <- PIK3CG(3.224) <- JAK3(3.546) |- SOCS4(0.493) <- STAT1(0.620) |- PIAS3(5.245)	6	0.00679	67.7382	0.0332747	2.16813
948	hsa04912	GnRH signaling pathway	ELK1(2.593) <- MAPK1(2.425) <- MAP2K1(1.162) <- RAF1(1.813) <- PRKCA(3.061) <- PLCB1(2.203) <- GNAQ(1.376) <- GNRHR(2.670) <- GNRH1(1.131)	9	0.006798	88.9328	0.0332747	2.16762
949	hsa04722	Neurotrophin signaling pathway	BAD(0.753) |- AKT1(1.297) <- PIK3CG(3.224) <- IRS1(4.186) <- NTRK2(1.634) <- NTF3(3.162)	6	0.006806	68.3542	0.0332747	2.16711
950	hsa04360	Axon guidance	RND1(1.708) <- PLXNA3(3.596) <- RHOD(3.957)	3	0.00681	35.4084	0.0332747	2.16685
951	hsa04010	MAPK signaling pathway	ELK1(2.593) <- MAPK12(1.277) <- MAP2K3(1.030) <- MAP3K7(1.162) |- PPM1B(0.640)	5	0.006814	51.7789	0.0332747	2.1666
952	hsa04010	MAPK signaling pathway	PLA2G5(12.305) <- MAPK1(2.425) <- MAP2K1(1.162) <- MAP3K1(2.035)	4	0.006842	45.1163	0.033351	2.16482
953	hsa04910	Insulin signaling pathway	EIF4E2(1.993) <- MKNK1(2.838) <- MAPK1(2.425) <- MAP2K1(1.162) <- ARAF(4.631) <- HRAS(1.027) <- SOS1(1.624) <- GRB2(1.613) <- IRS1(4.186) |- MAPK9(0.700)	10	0.006844	99.4222	0.033351	2.16469
954	hsa04650	Natural killer cell mediated cytotoxicity	CSF2(1.879) <- MAPK1(2.425) <- MAP2K1(1.162) <- ARAF(4.631) <- HRAS(1.027) <- SOS1(1.624) <- GRB2(1.613) <- SHC3(1.838) <- ZAP70(2.437) <- TYROBP(1.349) <- LCK(1.936)	11	0.006861	107.134	0.0333736	2.16361
955	hsa04510	Focal adhesion	ITGA5(3.197) <- PARVA(1.754)	2	0.006863	24.6368	0.0333736	2.16349
956	hsa04722	Neurotrophin signaling pathway	ATF4(1.145) <- MAPKAPK2(1.586) <- MAPK12(1.277) <- HRAS(1.027) |- MAPK3(0.739) <- MAP2K2(0.625) <- BRAF(0.710) <- RAP1A(0.604)	8	0.006896	78.7224	0.033499	2.1614
957	hsa05200	Pathways in cancer	E2F3(1.136) |- CEBPA(0.486) |- RUNX1T1(2.581)	3	0.006924	34.6958	0.033583	2.15964
958	hsa04062	Chemokine signaling pathway	TIAM1(4.165) <- CDC42(4.771) <- VAV1(1.945) <- ITK(1.695) <- FGR(2.477) <- GNAI2(2.965) <- CXCR4(4.417) <- GRK5(1.720)	8	0.006931	90.1038	0.033583	2.1592
959	hsa04510	Focal adhesion	ACTB(1.336) <- MYL9(9.088) <- MYLK(2.873) |- PAK1(0.479) <- RAC1(0.506) <- VAV3(0.220) <- PIK3CA(0.851)	7	0.006935	91.2116	0.033583	2.15895
960	hsa05200	Pathways in cancer	CDK4(1.315) <- FOS(36.201) <- MAPK1(2.425) <- MAP2K1(1.162) <- ARAF(4.631) <- HRAS(1.027) <- SOS1(1.624) <- GRB2(1.613)	8	0.006963	98.9987	0.0336774	2.1572
961	hsa04650	Natural killer cell mediated cytotoxicity	TNF(1.009) <- MAPK1(2.425) <- MAP2K1(1.162) <- ARAF(4.631) <- HRAS(1.027) <- SOS1(1.624) <- GRB2(1.613) <- SHC3(1.838) <- ZAP70(2.437) <- FCER1G(1.264) <- FYN(4.286)	11	0.006987	106.522	0.0336774	2.15571
962	hsa04310	Wnt signaling pathway	CCND3(1.559) <- TCF7L1(2.735) <- CTNNB1(2.562) |- GSK3B(0.735) |- DVL3(1.608) <- FZD10(6.256)	6	0.006995	80.8863	0.0336774	2.15521
963	hsa04010	MAPK signaling pathway	RELA(1.663) <- IKBKB(1.608) <- MAP3K1(2.035) <- MAPK8IP3(2.166) <- MAPK8(2.355) <- MAP2K7(2.424) <- MAP3K11(1.159) <- MAP4K1(6.424) <- MAPK8IP2(1.465)	9	0.006997	91.8191	0.0336774	2.15509
964	hsa04062	Chemokine signaling pathway	STAT2(2.465) <- JAK3(3.546) <- CXCR4(4.417) <- GRK5(1.720)	4	0.006997	47.1902	0.0336774	2.15509
965	hsa04010	MAPK signaling pathway	ELK1(2.593) <- MAPK1(2.425) <- MAP2K1(1.162) <- MAP3K1(2.035) <- MAPK8IP3(2.166) <- MAPK8(2.355) |- PTPRR(0.333)	7	0.006998	73.6557	0.0336774	2.15503
966	hsa04650	Natural killer cell mediated cytotoxicity	FAS(3.374) <- IFNGR1(2.086) <- IFNG(1.322) <- MAPK1(2.425) <- MAP2K1(1.162) <- ARAF(4.631) <- HRAS(1.027) <- SOS1(1.624) <- GRB2(1.613) <- LAT(1.781)	10	0.007007	97.0174	0.0336858	2.15447
967	hsa04650	Natural killer cell mediated cytotoxicity	TNF(1.009) <- MAPK1(2.425) <- MAP2K1(1.162) <- ARAF(4.631) <- HRAS(1.027) <- SOS1(1.624) <- GRB2(1.613) <- LCP2(2.682) |- PTPN11(0.417) <- KIR3DL2(0.721)	10	0.007028	97.134	0.0337362	2.15317
968	hsa04650	Natural killer cell mediated cytotoxicity	CSF2(1.879) <- MAPK1(2.425) <- MAP2K1(1.162) <- ARAF(4.631) <- HRAS(1.027) <- SOS1(1.624) <- GRB2(1.613) <- SHC3(1.838) <- ZAP70(2.437) <- FCER1G(1.264) <- FYN(4.286)	11	0.007032	105.792	0.0337362	2.15292
969	hsa04722	Neurotrophin signaling pathway	RELA(1.663) <- NFKBIA(1.558) <- AKT1(1.297) <- PIK3CG(3.224) <- HRAS(1.027) |- MAPK3(0.739) <- MAP2K2(0.625) <- PRKCD(0.780)	8	0.007057	81.545	0.0338054	2.15138
970	hsa05131	Shigellosis	ARPC4(0.276) <- WASF2(0.765) <- RAC1(0.506)	3	0.007061	38.4524	0.0338054	2.15113
971	hsa04310	Wnt signaling pathway	PPARD(0.624) <- LEF1(0.551) <- SMAD4(0.714)	3	0.007073	32.8466	0.033828	2.1504
972	hsa04722	Neurotrophin signaling pathway	RELA(1.663) <- NFKBIA(1.558) <- AKT1(1.297) <- PIK3CG(3.224) <- HRAS(1.027) |- MAPK3(0.739) <- MAP2K2(0.625) <- PRKCD(0.780)	8	0.007097	81.545	0.0339079	2.14893
973	hsa05221	Acute myeloid leukemia	CEBPA(0.486) |- RUNX1T1(2.581)	2	0.007111	24.9046	0.0339399	2.14807
974	hsa04520	Adherens junction	ACTN4(3.519) <- CTNNA2(4.108)	2	0.007121	25.2412	0.0339527	2.14746
975	hsa05200	Pathways in cancer	CCND1(1.180) <- MYC(3.052) <- MAPK1(2.425) <- MAP2K1(1.162) <- ARAF(4.631) <- HRAS(1.027) <- NTRK1(1.225)	7	0.007133	70.6142	0.0339688	2.14673
976	hsa04510	Focal adhesion	BAD(0.753) |- MAP2K1(1.162) <- RAF1(1.813) <- HRAS(1.027) <- SOS1(1.624) <- GRB2(1.613) <- SHC3(1.838) <- PTK2(2.151) <- ITGB5(1.431)	9	0.007139	86.8217	0.0339688	2.14636
977	hsa05200	Pathways in cancer	MMP2(3.031) <- ETS1(1.805) <- MAPK1(2.425) <- MAP2K1(1.162) <- ARAF(4.631) <- HRAS(1.027) <- SOS1(1.624) <- GRB2(1.613)	8	0.007153	79.5669	0.0339788	2.14551
978	hsa05200	Pathways in cancer	CDK4(1.315) <- FOS(36.201) <- MAPK1(2.425) <- MAP2K1(1.162) <- ARAF(4.631) <- HRAS(1.027) <- SOS1(1.624) <- GRB2(1.613) <- KIT(1.430)	9	0.007173	109.998	0.0339788	2.1443
979	hsa04650	Natural killer cell mediated cytotoxicity	FAS(3.374) <- IFNGR1(2.086) <- IFNG(1.322) <- MAPK1(2.425) <- MAP2K1(1.162) <- ARAF(4.631) <- HRAS(1.027) <- SOS1(1.624) <- GRB2(1.613) <- LAT(1.781) <- ZAP70(2.437) <- CD247(1.463) <- FYN(4.286)	13	0.007174	123.267	0.0339788	2.14424
980	hsa04650	Natural killer cell mediated cytotoxicity	FAS(3.374) <- IFNGR1(2.086) <- IFNG(1.322) <- MAPK1(2.425) <- MAP2K1(1.162) <- ARAF(4.631) <- HRAS(1.027) <- SOS1(1.624) <- GRB2(1.613) <- LAT(1.781) <- ZAP70(2.437) <- CD247(1.463) <- FYN(4.286)	13	0.007174	123.267	0.0339788	2.14424
981	hsa04310	Wnt signaling pathway	FOSL1(2.269) <- TCF7L1(2.735) |- CTBP2(0.949)	3	0.007181	33.9132	0.0339788	2.14382
982	hsa04062	Chemokine signaling pathway	MAPK1(2.425) <- PRKCZ(1.974) <- PIK3CG(3.224) <- FGR(2.477) <- GNAI2(2.965) <- CXCR4(4.417) <- ARRB2(1.627)	7	0.007185	75.725	0.0339788	2.14357
983	hsa04310	Wnt signaling pathway	MYC(3.052) <- TCF7L1(2.735) <- CTNNB1(2.562) |- GSK3B(0.735) |- DVL3(1.608)	5	0.007199	64.6574	0.0340011	2.14273
984	hsa05216	Thyroid cancer	MAPK3(0.739) <- MAP2K2(0.625) <- BRAF(0.710) <- NRAS(0.578) <- NCOA4(0.732)	5	0.007216	55.5507	0.0340011	2.1417
985	hsa05211	Renal cell carcinoma	TGFB2(2.927) <- EPAS1(1.741) <- ARNT2(2.542)	3	0.007219	34.7799	0.0340011	2.14152
986	hsa05211	Renal cell carcinoma	TGFB2(2.927) <- EPAS1(1.741) <- ARNT2(2.542)	3	0.007219	34.7799	0.0340011	2.14152
987	hsa05200	Pathways in cancer	IL8(4.276) <- MYC(3.052) <- MAPK1(2.425) <- MAP2K1(1.162) <- ARAF(4.631) <- HRAS(1.027) <- RET(2.212)	7	0.007314	72.6246	0.0344136	2.13585
988	hsa04210	Apoptosis	NFKBIA(1.558) <- IKBKB(1.608) <- AKT1(1.297) <- PIK3CG(3.224) <- CSF2RB(1.970) <- IL3(2.246)	6	0.007337	65.1311	0.0344869	2.13448
989	hsa05200	Pathways in cancer	CDK4(1.315) <- JUN(4.179) <- MAPK1(2.425) <- MAP2K1(1.162) <- ARAF(4.631) <- HRAS(1.027) <- SOS1(1.624) <- GRB2(1.613)	8	0.007351	89.6916	0.0345177	2.13365
990	hsa05211	Renal cell carcinoma	FIGF(3.458) <- EPAS1(1.741) <- ARNT2(2.542)	3	0.007381	34.2579	0.0345887	2.13188
991	hsa05211	Renal cell carcinoma	FIGF(3.458) <- EPAS1(1.741) <- ARNT2(2.542)	3	0.007381	34.2579	0.0345887	2.13188
992	hsa04310	Wnt signaling pathway	CCND3(1.559) <- TCF7L1(2.735) <- CTNNB1(2.562) |- GSK3B(0.735) |- DVL3(1.608)	5	0.007393	63.5609	0.03461	2.13118
993	hsa04310	Wnt signaling pathway	CCND3(1.559) <- TCF7L1(2.735) <- CTNNB1(2.562) |- GSK3B(0.735) |- DVL3(1.608)	5	0.007431	63.5609	0.0347528	2.12895
994	hsa04520	Adherens junction	PARD3(2.457) <- PVRL1(1.735) <- MLLT4(3.624) <- SSX2IP(2.134) <- ACTN4(3.519) <- ACTB(1.336) <- RHOA(4.286)	7	0.00746	75.156	0.0348534	2.12726
995	hsa04650	Natural killer cell mediated cytotoxicity	FAS(3.374) <- IFNGR1(2.086) <- IFNG(1.322) <- MAPK1(2.425) <- MAP2K1(1.162) <- ARAF(4.631) <- HRAS(1.027) <- SOS1(1.624) <- GRB2(1.613) <- LAT(1.781)	10	0.007473	97.0174	0.034872	2.12651
996	hsa04910	Insulin signaling pathway	PKLR(1.806) <- SREBF1(1.348) <- PRKCZ(1.974) <- PIK3CG(3.224) <- IRS1(4.186) |- PTPRF(0.436)	6	0.007479	67.3309	0.034872	2.12616
997	hsa04010	MAPK signaling pathway	PLA2G12B(0.539) <- MAPK3(0.739) <- MAP2K2(0.625) <- BRAF(0.710) <- NRAS(0.578) |- RASA1(1.474)	6	0.007498	64.395	0.0349255	2.12505
998	hsa05200	Pathways in cancer	MMP2(3.031) <- FOS(36.201) <- MAPK1(2.425) <- MAP2K1(1.162) <- ARAF(4.631) <- HRAS(1.027)	6	0.007506	81.7433	0.0349277	2.12459
999	hsa04510	Focal adhesion	BAD(0.753) |- RAF1(1.813) <- HRAS(1.027) <- SOS1(1.624) <- GRB2(1.613) <- SHC3(1.838) <- PTK2(2.151) <- ITGB5(1.431)	8	0.007541	78.2964	0.035025	2.12257
1000	hsa04650	Natural killer cell mediated cytotoxicity	FAS(3.374) <- IFNGR1(2.086) <- IFNG(1.322) <- MAPK1(2.425) <- MAP2K1(1.162) <- ARAF(4.631) <- HRAS(1.027) <- SOS1(1.624) <- GRB2(1.613) <- LAT(1.781)	10	0.007542	97.0174	0.035025	2.12251
1001	hsa04910	Insulin signaling pathway	ACACA(2.928) <- SREBF1(1.348) <- PRKCZ(1.974) <- PIK3CG(3.224) <- IRS1(4.186) <- INSR(1.320) |- PTPRF(0.436)	7	0.007563	75.9214	0.0350875	2.12131
1002	hsa04010	MAPK signaling pathway	STMN1(1.147) <- MAPK1(2.425) <- MAP2K1(1.162) <- MAP3K1(2.035) <- MAPK8IP3(2.166) <- MAPK8(2.355) <- MAP2K7(2.424) <- MAP3K11(1.159) <- MAPK8IP2(1.465)	9	0.007575	86.0801	0.0351081	2.12062
1003	hsa04722	Neurotrophin signaling pathway	ATF4(1.145) <- CAMK2B(4.502) <- CALML6(2.045) <- PLCG1(1.780) <- NTRK3(2.746) <- NTF3(3.162)	6	0.007592	61.9269	0.0351439	2.11964
1004	hsa04010	MAPK signaling pathway	TP53(1.310) <- MAPK8(2.355) <- MAP2K7(2.424) <- MAPK8IP2(1.465)	4	0.0076	42.8192	0.0351439	2.11919
1005	hsa04010	MAPK signaling pathway	TP53(1.310) <- MAPK8(2.355) <- MAP2K7(2.424) <- MAP3K11(1.159) <- MAP4K1(6.424) <- MAPK8IP2(1.465)	6	0.007607	64.2108	0.0351439	2.11879
1006	hsa05200	Pathways in cancer	FIGF(3.458) <- JUN(4.179) <- MAPK1(2.425) <- MAP2K1(1.162) <- ARAF(4.631) <- HRAS(1.027) <- SOS1(1.624) <- GRB2(1.613)	8	0.007613	92.4952	0.0351439	2.11844
1007	hsa04662	B cell receptor signaling pathway	FOS(36.201) <- MAPK1(2.425) <- MAP2K1(1.162) <- RAF1(1.813) <- HRAS(1.027) <- RASGRP3(3.564) <- SOS1(1.624) <- GRB2(1.613)	8	0.007625	96.5005	0.0351525	2.11776
1008	hsa05200	Pathways in cancer	CCND1(1.180) <- FOS(36.201) <- MAPK1(2.425) <- MAP2K1(1.162) <- ARAF(4.631) <- HRAS(1.027) <- SOS1(1.624) <- GRB2(1.613) <- KIT(1.430)	9	0.00763	109.655	0.0351525	2.11748
1009	hsa04310	Wnt signaling pathway	MMP7(1.088) <- TCF7L1(2.735) <- CTNNB1(2.562) |- GSK3B(0.735) |- DVL3(1.608)	5	0.007672	61.1424	0.035311	2.11509
1010	hsa04010	MAPK signaling pathway	RELA(1.663) <- MAP3K14(1.789) <- MAP3K1(2.035) <- MAPK8IP3(2.166) <- MAPK8(2.355) <- MAP2K7(2.424) <- MAP3K11(1.159) <- MAP4K1(6.424) <- MAPK8IP2(1.465)	9	0.007705	91.8786	0.0354277	2.11323
1011	hsa04630	Jak-STAT signaling pathway	AKT1(1.297) <- PIK3CG(3.224) <- JAK3(3.546) |- SOCS4(0.493) <- STAT1(0.620) |- CISH(1.331)	6	0.007722	62.985	0.0354495	2.11227
1012	hsa05200	Pathways in cancer	IL8(4.276) <- MYC(3.052) <- MAPK1(2.425) <- MAP2K1(1.162) <- ARAF(4.631) <- HRAS(1.027) <- SOS1(1.624) <- GRB2(1.613) <- BCR(1.241)	9	0.007725	90.4888	0.0354495	2.1121
1013	hsa04115	p53 signaling pathway	CDK6(0.141) |- CDKN1A(1.707) <- TP53(1.310)	3	0.007742	44.5622	0.0354924	2.11115
1014	hsa05200	Pathways in cancer	MMP2(3.031) <- MYC(3.052) <- MAPK1(2.425) |- DAPK1(0.438)	4	0.007751	43.7979	0.0354987	2.11064
1015	hsa04010	MAPK signaling pathway	ELK4(0.391) <- MAPK3(0.739) <- MAP2K2(0.625) <- MOS(0.447) <- NRAS(0.578) <- SOS2(0.276)	6	0.007795	70.1337	0.0356482	2.10818
1016	hsa04010	MAPK signaling pathway	ATF4(1.145) <- RPS6KA2(1.936) <- MAPK1(2.425) <- MAP2K1(1.162) <- RAF1(1.813) <- RRAS(1.890) <- SOS1(1.624)	7	0.007799	74.7325	0.0356482	2.10796
1017	hsa04010	MAPK signaling pathway	ELK1(2.593) <- MAPK1(2.425) <- MAP2K1(1.162) <- MAP3K1(2.035) <- TRAF2(1.620) <- TNFRSF1A(1.159) <- TNF(1.009)	7	0.007818	69.7306	0.0356999	2.1069
1018	hsa04360	Axon guidance	PAK1(0.479) <- RAC1(0.506) |- PLXNB3(2.052) <- SEMA4A(2.327)	4	0.007835	47.6798	0.0357424	2.10596
1019	hsa05200	Pathways in cancer	FIGF(3.458) <- FOS(36.201) <- MAPK1(2.425) <- MAP2K1(1.162) <- ARAF(4.631) <- HRAS(1.027) <- SOS1(1.624) <- GRB2(1.613)	8	0.007888	101.697	0.0359488	2.10303
1020	hsa04722	Neurotrophin signaling pathway	ATF4(1.145) <- RPS6KA5(2.812) <- MAPK1(2.425) <- MAP2K1(1.162) <- RAF1(1.813) <- HRAS(1.027) <- SOS1(1.624) <- GRB2(1.613) <- NTRK2(1.634) <- BDNF(3.183)	10	0.007915	92.8036	0.0360365	2.10155
1021	hsa05200	Pathways in cancer	IL8(4.276) <- FOS(36.201) <- MAPK1(2.425) <- MAP2K1(1.162) <- ARAF(4.631) <- HRAS(1.027) <- SOS1(1.624) <- GRB2(1.613) <- KIT(1.430)	9	0.007931	110.586	0.036074	2.10067
1022	hsa04310	Wnt signaling pathway	VANGL2(1.012) <- DVL3(1.608) <- DAAM2(3.463) <- RHOA(4.286)	4	0.007967	47.2024	0.0361336	2.09871
1023	hsa04964	Proximal tubule bicarbonate reclamation	PCK2(0.570) <- MDH1(0.664)	2	0.007969	22.1792	0.0361336	2.0986
1024	hsa04310	Wnt signaling pathway	CSNK2A2(1.276) <- DVL3(1.608) <- AXIN2(2.307) <- CSNK1A1(1.963)	4	0.007974	44.0861	0.0361336	2.09832
1025	hsa05010	Alzheimer\'s disease	CASP3(0.570) <- CASP9(0.764) <- CYCS(0.477)	3	0.007983	35.6505	0.0361336	2.09783
1026	hsa05016	Huntington\'s disease	CASP3(0.570) <- CASP9(0.764) <- CYCS(0.477)	3	0.007983	35.6505	0.0361336	2.09783
1027	hsa04664	Fc epsilon RI signaling pathway	MAPK9(0.700) <- MAP2K4(0.767) <- RAC1(0.506) <- PIK3CA(0.851) <- SYK(0.892) <- LYN(0.375)	6	0.008004	63.1624	0.0361807	2.09669
1028	hsa04010	MAPK signaling pathway	TP53(1.310) <- MAPK8(2.355) <- MAP2K7(2.424) <- MAP3K12(6.718)	4	0.008009	47.8668	0.0361807	2.09642
1029	hsa05200	Pathways in cancer	CDK4(1.315) <- FOS(36.201) <- MAPK1(2.425) |- DAPK1(0.438)	4	0.008047	60.1037	0.0363171	2.09437
1030	hsa04010	MAPK signaling pathway	ELK1(2.593) <- SRF(2.771)	2	0.008123	22.8338	0.0366205	2.09028
1031	hsa04010	MAPK signaling pathway	MAPT(4.019) <- MAPK1(2.425) <- MAP2K1(1.162) <- MAP3K1(2.035) <- MAPK8IP3(2.166) <- MAPK8(2.355) <- MAP2K7(2.424) |- PPM1A(0.386)	8	0.00813	81.5551	0.0366205	2.08991
1032	hsa04650	Natural killer cell mediated cytotoxicity	TNF(1.009) <- MAPK1(2.425) <- MAP2K1(1.162) <- ARAF(4.631) <- HRAS(1.027) <- SOS1(1.624) <- GRB2(1.613) <- LCP2(2.682) <- ZAP70(2.437) <- TYROBP(1.349) <- FYN(4.286)	11	0.008163	106.866	0.0367335	2.08815
1033	hsa04662	B cell receptor signaling pathway	FOS(36.201) <- MAPK1(2.425) <- MAP2K1(1.162) <- RAF1(1.813) <- HRAS(1.027) <- RASGRP3(3.564) <- SOS1(1.624) <- GRB2(1.613)	8	0.00818	96.5005	0.0367613	2.08725
1034	hsa04010	MAPK signaling pathway	ELK1(2.593) <- MAPK1(2.425) <- MAP2K1(1.162) <- MAP3K1(2.035) <- MAPK8IP3(2.166) <- MAP2K7(2.424) <- MAP3K11(1.159) <- MAP4K1(6.424) <- MAPK8IP2(1.465)	9	0.008185	91.8679	0.0367613	2.08698
1035	hsa04010	MAPK signaling pathway	MAPT(4.019) <- MAPK1(2.425) <- MAP2K1(1.162) <- MAP3K1(2.035) <- MAPK8IP3(2.166) <- MAP2K7(2.424) <- MAP3K12(6.718)	7	0.008212	72.2952	0.0368469	2.08555
1036	hsa04060	Cytokine-cytokine receptor interaction	CXCR4(4.417) <- CXCL12(3.721)	2	0.008289	25.582	0.0371207	2.0815
1037	hsa04672	Intestinal immune network for IgA production	CXCR4(4.417) <- CXCL12(3.721)	2	0.008289	25.582	0.0371207	2.0815
1038	hsa05200	Pathways in cancer	CSF3R(3.119) |- CEBPA(0.486) |- RUNX1T1(2.581)	3	0.008297	35.5266	0.0371207	2.08108
1039	hsa04722	Neurotrophin signaling pathway	ATF4(1.145) <- MAPKAPK2(1.586) <- MAPK12(1.277) <- HRAS(1.027) |- MAPK3(0.739) <- MAP2K2(0.625) <- BRAF(0.710) <- RAP1A(0.604)	8	0.00831	78.7224	0.0371431	2.0804
1040	hsa04010	MAPK signaling pathway	PLA2G5(12.305) <- MAPK1(2.425) <- MAP2K1(1.162) <- MAP3K1(2.035)	4	0.008336	45.1163	0.0371966	2.07904
1041	hsa04810	Regulation of actin cytoskeleton	MYL9(9.088) <- MYH10(4.785)	2	0.008338	29.5703	0.0371966	2.07894
1042	hsa04010	MAPK signaling pathway	ELK1(2.593) <- MAPK1(2.425) <- MAP2K1(1.162) <- MAP3K1(2.035) <- MAPK8IP3(2.166) <- MAP2K7(2.424) <- MAPK8IP2(1.465)	7	0.008362	70.7968	0.0372231	2.07769
1043	hsa04310	Wnt signaling pathway	FOSL1(2.269) <- TCF7L1(2.735) <- CTNNB1(2.562) |- GSK3B(0.735) |- DVL3(1.608) <- FZD10(6.256)	6	0.008368	78.2545	0.0372231	2.07738
1044	hsa04010	MAPK signaling pathway	STMN1(1.147) <- MAPK1(2.425) <- MAP2K1(1.162) <- MAP3K1(2.035) <- MAPK8IP3(2.166) <- MAPK8(2.355) <- MAP2K7(2.424) <- MAP3K11(1.159) <- MAP4K1(6.424) <- MAPK8IP2(1.465)	10	0.008376	97.6948	0.0372231	2.07696
1045	hsa04310	Wnt signaling pathway	MYC(3.052) <- TCF7L1(2.735) <- CTNNB1(2.562) <- PSEN1(3.170) <- PRKACA(1.130)	5	0.008376	58.7144	0.0372231	2.07696
1046	hsa04010	MAPK signaling pathway	MYC(3.052) <- MAPK1(2.425) <- MAP2K1(1.162) <- MAP3K1(2.035) <- MAPK8IP3(2.166) <- MAP2K7(2.424) |- PPM1A(0.386)	7	0.008399	71.5356	0.0372625	2.07577
1047	hsa05200	Pathways in cancer	IL6(2.579) |- CEBPA(0.486) |- RUNX1T1(2.581)	3	0.008403	35.334	0.0372625	2.07557
1048	hsa04910	Insulin signaling pathway	ACACA(2.928) <- SREBF1(1.348) <- PRKCZ(1.974) <- PIK3CG(3.224) <- IRS1(4.186) |- PTPRF(0.436)	6	0.008415	67.5031	0.0372625	2.07495
1049	hsa05200	Pathways in cancer	IL8(4.276) <- JUN(4.179) <- MAPK1(2.425) |- DAPK1(0.438)	4	0.008419	51.4856	0.0372625	2.07474
1050	hsa04810	Regulation of actin cytoskeleton	CFL2(4.003) |- LIMK2(0.628) <- PAK1(0.479) <- GNG12(0.412) <- CHRM5(0.389)	5	0.008432	60.2832	0.0372625	2.07407
1051	hsa05200	Pathways in cancer	CDK4(1.315) <- ETS1(1.805) <- MAPK1(2.425) <- MAP2K1(1.162) <- ARAF(4.631) <- HRAS(1.027) <- SOS1(1.624) <- GRB2(1.613) <- BCR(1.241)	9	0.008433	86.5663	0.0372625	2.07402
1052	hsa04020	Calcium signaling pathway	MYLK(2.873) <- CALML6(2.045) <- CAMK2B(4.502)	3	0.008471	33.5246	0.0373948	2.07207
1053	hsa04310	Wnt signaling pathway	FOSL1(2.269) <- TCF7L1(2.735) <- CTNNB1(2.562) <- AXIN2(2.307) <- CSNK1A1(1.963)	5	0.008504	55.3999	0.0374825	2.07038
1054	hsa04010	MAPK signaling pathway	ATF4(1.145) <- RPS6KA2(1.936) <- MAPK1(2.425) <- MAP2K1(1.162) <- MAP3K1(2.035)	5	0.008507	52.8311	0.0374825	2.07022
1055	hsa04650	Natural killer cell mediated cytotoxicity	CSF2(1.879) <- MAPK1(2.425) <- MAP2K1(1.162) <- ARAF(4.631) <- HRAS(1.027) <- SOS1(1.624) <- GRB2(1.613) <- LCP2(2.682) |- PTPN11(0.417) <- KIR3DL2(0.721)	10	0.008663	96.4037	0.0381336	2.06233
1056	hsa04910	Insulin signaling pathway	EIF4E2(1.993) <- MKNK1(2.838) <- MAPK1(2.425) <- MAP2K1(1.162) <- ARAF(4.631) <- HRAS(1.027) <- SOS1(1.624) <- GRB2(1.613) <- IRS1(4.186) <- INSR(1.320) |- SOCS4(0.493)	11	0.008722	108.873	0.0383295	2.05938
1057	hsa05200	Pathways in cancer	CCND1(1.180) <- FOS(36.201) <- MAPK1(2.425) <- MAP2K1(1.162) <- ARAF(4.631) <- HRAS(1.027) <- SOS1(1.624) <- GRB2(1.613)	8	0.008724	98.6551	0.0383295	2.05928
1058	hsa04650	Natural killer cell mediated cytotoxicity	CSF2(1.879) <- MAPK1(2.425) <- MAP2K1(1.162) <- ARAF(4.631) <- HRAS(1.027) <- SOS1(1.624) <- GRB2(1.613) <- LCP2(2.682) <- ZAP70(2.437) <- TYROBP(1.349) <- FYN(4.286)	11	0.008734	106.135	0.0383371	2.05879
1059	hsa04062	Chemokine signaling pathway	TIAM1(4.165) <- CDC42(4.771) <- VAV1(1.945) <- ITK(1.695) <- PIK3CG(3.224) <- FGR(2.477) <- GNAI2(2.965) <- CXCR4(4.417) <- ARRB2(1.627)	9	0.008751	96.8364	0.0383656	2.05794
1060	hsa04010	MAPK signaling pathway	MAX(0.315) <- MAPK13(0.443) |- DUSP1(6.136)	3	0.008757	46.0206	0.0383656	2.05764
1061	hsa05200	Pathways in cancer	FIGF(3.458) <- MYC(3.052) <- MAPK1(2.425) <- MAP2K1(1.162) <- ARAF(4.631) <- HRAS(1.027)	6	0.008784	65.1747	0.0384476	2.05631
1062	hsa04010	MAPK signaling pathway	STMN1(1.147) <- MAPK1(2.425) <- MAP2K1(1.162) <- MAP3K1(2.035) <- MAPK8IP3(2.166) <- MAP2K7(2.424) <- MAP3K12(6.718)	7	0.008798	70.2535	0.0384495	2.05562
1063	hsa04310	Wnt signaling pathway	CCND3(1.559) <- TCF7L1(2.735) <- CTNNB1(2.562) <- PSEN1(3.170) <- PRKACA(1.130)	5	0.008801	57.618	0.0384495	2.05547
1064	hsa04010	MAPK signaling pathway	PLA2G12B(0.539) <- MAPK3(0.739) <- MAP2K2(0.625) <- BRAF(0.710) <- NRAS(0.578) |- RASA2(1.345) <- GNA12(3.556)	7	0.008816	74.2445	0.0384789	2.05473
1065	hsa04650	Natural killer cell mediated cytotoxicity	TNF(1.009) <- MAPK1(2.425) <- MAP2K1(1.162) <- ARAF(4.631) <- HRAS(1.027) <- SOS1(1.624) <- GRB2(1.613) <- LCP2(2.682) <- ZAP70(2.437) <- FCER1G(1.264) <- FYN(4.286)	11	0.008827	105.064	0.0384907	2.05419
1066	hsa04010	MAPK signaling pathway	HSPB1(1.431) <- MAPKAPK2(1.586) <- MAPK12(1.277) |- DUSP3(0.792)	4	0.008872	42.2895	0.0386304	2.05198
1067	hsa05014	Amyotrophic lateral sclerosis (ALS)	CASP3(0.570) <- CASP9(0.764) <- CYCS(0.477) <- BAX(0.664)	4	0.008882	46.0986	0.0386304	2.05149
1068	hsa04910	Insulin signaling pathway	EIF4E2(1.993) <- MKNK1(2.838) <- MAPK1(2.425) <- MAP2K1(1.162) <- ARAF(4.631) <- HRAS(1.027) <- SOS1(1.624) <- GRB2(1.613) <- IRS1(4.186)	9	0.008884	90.695	0.0386304	2.05139
1069	hsa04650	Natural killer cell mediated cytotoxicity	FAS(3.374) <- IFNGR1(2.086) <- IFNG(1.322) <- MAPK1(2.425) <- MAP2K1(1.162) <- ARAF(4.631) <- HRAS(1.027) <- SOS1(1.624) <- GRB2(1.613) <- LAT(1.781)	10	0.008902	97.0174	0.0386326	2.05051
1070	hsa05010	Alzheimer\'s disease	APBB1(5.422) <- APP(4.061)	2	0.008903	27.887	0.0386326	2.05046
1071	hsa04062	Chemokine signaling pathway	WAS(2.084) <- CDC42(4.771) <- VAV1(1.945) <- ITK(1.695) <- PIK3CG(3.224) <- FGR(2.477) <- GNAI2(2.965) <- CXCR4(4.417) <- GRK5(1.720)	9	0.008927	99.2121	0.0386326	2.04929
1072	hsa05020	Prion diseases	HSPA5(1.434) <- PRNP(2.541)	2	0.008928	22.0162	0.0386326	2.04925
1073	hsa03320	PPAR signaling pathway	CPT2(0.293) <- RXRB(0.447)	2	0.008938	24.1302	0.0386326	2.04876
1074	hsa04810	Regulation of actin cytoskeleton	CFL2(4.003) |- LIMK2(0.628) <- PAK1(0.479) <- RAC1(0.506) |- RHOA(4.286) <- ARHGEF12(4.697) <- GNA13(3.155) <- CD14(1.131)	8	0.008942	94.2049	0.0386326	2.04857
1075	hsa04350	TGF-beta signaling pathway	RPS6KB1(1.426) <- PPP2CA(2.289) <- TGFBR2(1.728) <- TGFB2(2.927)	4	0.008957	47.9268	0.0386326	2.04784
1076	hsa04010	MAPK signaling pathway	TP53(1.310) <- MAPK8(2.355) |- HSPA1B(0.341)	3	0.008969	33.4246	0.0386326	2.04726
1077	hsa03320	PPAR signaling pathway	ACOX1(0.210) <- RXRB(0.447)	2	0.008974	24.7992	0.0386326	2.04701
1078	hsa03320	PPAR signaling pathway	ACOX1(0.210) <- RXRB(0.447)	2	0.008974	24.7992	0.0386326	2.04701
1079	hsa05200	Pathways in cancer	CDK4(1.315) <- MYC(3.052) <- MAPK1(2.425) <- MAP2K1(1.162) <- ARAF(4.631) <- HRAS(1.027) <- SOS1(1.624) <- GRB2(1.613) <- KIT(1.430)	9	0.008976	92.1431	0.0386326	2.04692
1080	hsa04010	MAPK signaling pathway	ELK1(2.593) <- MAPK1(2.425) <- MAP2K1(1.162) <- MAP3K1(2.035) <- MAPK8IP3(2.166) <- MAPK8(2.355) |- HSPA1B(0.341)	7	0.008985	73.277	0.0386355	2.04648
1081	hsa04650	Natural killer cell mediated cytotoxicity	CSF2(1.879) <- MAPK1(2.425) <- MAP2K1(1.162) <- ARAF(4.631) <- HRAS(1.027) <- SOS1(1.624) <- GRB2(1.613) <- LCP2(2.682) <- ZAP70(2.437) <- FCER1G(1.264) <- FYN(4.286)	11	0.009002	104.334	0.0386443	2.04566
1082	hsa05200	Pathways in cancer	IL8(4.276) <- FOS(36.201) <- MAPK1(2.425) <- MAP2K1(1.162) <- ARAF(4.631) <- HRAS(1.027) <- SOS1(1.624) <- GRB2(1.613)	8	0.00901	99.5864	0.0386443	2.04528
1083	hsa04510	Focal adhesion	BAD(0.753) |- MAP2K1(1.162) <- PAK3(2.780) <- RAC2(2.502) <- VAV1(1.945) <- PIK3CG(3.224) <- PTK2(2.151) <- ITGB5(1.431)	8	0.009012	81.3267	0.0386443	2.04518
1084	hsa04310	Wnt signaling pathway	MYC(3.052) <- TCF7L1(2.735) <- CTNNB1(2.562) |- GSK3B(0.735) |- DVL3(1.608)	5	0.009042	64.6574	0.0387357	2.04374
1085	hsa05220	Chronic myeloid leukemia	NFKBIA(1.558) <- IKBKB(1.608) <- AKT1(1.297) <- PIK3CG(3.224) <- GAB2(3.999) <- GRB2(1.613) <- BCR(1.241)	7	0.00905	74.3301	0.0387357	2.04335
1086	hsa04062	Chemokine signaling pathway	PRKACB(0.405) <- ADCY6(0.484) |- GNAI2(2.965) <- CXCR4(4.417) <- GRK5(1.720)	5	0.009144	62.0669	0.039102	2.03886
1087	hsa04310	Wnt signaling pathway	NFATC4(2.362) <- PPP3CA(2.281) <- PLCB1(2.203) <- FZD10(6.256) <- WNT5B(2.115)	5	0.009172	59.1955	0.0391856	2.03754
1088	hsa04722	Neurotrophin signaling pathway	RELA(1.663) <- NFKBIA(1.558) <- AKT1(1.297) <- PIK3CG(3.224) <- HRAS(1.027) |- MAPK3(0.739) <- MAP2K2(0.625) <- PRKCD(0.780)	8	0.009239	81.545	0.0394164	2.03438
1089	hsa04010	MAPK signaling pathway	ELK1(2.593) <- MAPK8(2.355) <- MAP2K7(2.424) <- MAP3K12(6.718)	4	0.009243	51.8883	0.0394164	2.03419
1090	hsa04910	Insulin signaling pathway	PKLR(1.806) <- SREBF1(1.348) <- PRKCZ(1.974) <- PIK3CG(3.224) <- IRS1(4.186) |- MAPK9(0.700)	6	0.009258	64.8565	0.0394442	2.03348
1091	hsa04010	MAPK signaling pathway	MYC(3.052) <- MAPK1(2.425) <- MAP2K1(1.162) <- MAP3K1(2.035) <- MAPK8IP3(2.166) <- MAPK8(2.355) <- MAP2K7(2.424) <- MAPK8IP2(1.465)	8	0.009352	80.1093	0.0398015	2.0291
1092	hsa04722	Neurotrophin signaling pathway	ATF4(1.145) <- CAMK2B(4.502) <- CALML6(2.045) <- PLCG1(1.780) <- NTRK2(1.634) <- BDNF(3.183)	6	0.009359	59.5407	0.0398015	2.02877
1093	hsa04360	Axon guidance	CFL1(0.473) |- LIMK1(1.802) <- PAK3(2.780) <- RAC2(2.502) <- PLXNA3(3.596) <- FES(4.676)	6	0.009399	67.2013	0.0399291	2.02692
1094	hsa05200	Pathways in cancer	FIGF(3.458) <- ETS1(1.805) <- MAPK1(2.425) <- MAP2K1(1.162) <- ARAF(4.631) <- HRAS(1.027)	6	0.009422	61.9577	0.0399291	2.02586
1095	hsa05215	Prostate cancer	TP53(1.310) |- MDM2(0.360) <- AKT3(0.391) <- PIK3CA(0.851) <- ERBB2(0.361) <- PDGFA(0.242)	6	0.009424	68.3651	0.0399291	2.02576
1096	hsa04650	Natural killer cell mediated cytotoxicity	TNF(1.009) <- MAPK1(2.425) <- MAP2K1(1.162) <- ARAF(4.631) <- HRAS(1.027) <- SOS1(1.624) <- GRB2(1.613) <- LAT(1.781) <- ZAP70(2.437) <- TYROBP(1.349) <- FYN(4.286)	11	0.009432	106.297	0.0399291	2.0254
1097	hsa04650	Natural killer cell mediated cytotoxicity	TNF(1.009) <- MAPK1(2.425) <- MAP2K1(1.162) <- ARAF(4.631) <- HRAS(1.027) <- SOS1(1.624) <- GRB2(1.613) <- LAT(1.781) <- ZAP70(2.437) <- TYROBP(1.349) <- FYN(4.286)	11	0.009432	106.297	0.0399291	2.0254
1098	hsa05200	Pathways in cancer	FIGF(3.458) <- MYC(3.052) <- MAPK1(2.425) <- MAP2K1(1.162) <- ARAF(4.631) <- HRAS(1.027) <- SOS1(1.624) <- GRB2(1.613)	8	0.009456	83.9215	0.0399663	2.02429
1099	hsa04650	Natural killer cell mediated cytotoxicity	CSF2(1.879) <- MAPK1(2.425) <- MAP2K1(1.162) <- ARAF(4.631) <- HRAS(1.027) <- SOS1(1.624) <- GRB2(1.613) <- LAT(1.781) |- PTPN11(0.417)	9	0.009458	86.7227	0.0399663	2.0242
1100	hsa05200	Pathways in cancer	IL8(4.276) <- JUN(4.179) <- MAPK1(2.425) <- MAP2K1(1.162) <- ARAF(4.631) <- HRAS(1.027) <- SOS1(1.624) <- GRB2(1.613)	8	0.009473	90.3806	0.0399933	2.02351
1101	hsa05014	Amyotrophic lateral sclerosis (ALS)	CASP3(0.570) <- CASP9(0.764) <- CYCS(0.477) <- BAD(0.753)	4	0.009491	45.6275	0.0400329	2.02269
1102	hsa04650	Natural killer cell mediated cytotoxicity	CSF2(1.879) <- MAPK1(2.425) <- MAP2K1(1.162) <- ARAF(4.631) <- HRAS(1.027) <- SOS1(1.624) <- GRB2(1.613) <- LAT(1.781) <- ZAP70(2.437) <- TYROBP(1.349) <- FYN(4.286)	11	0.009529	105.567	0.0401203	2.02095
1103	hsa04650	Natural killer cell mediated cytotoxicity	CSF2(1.879) <- MAPK1(2.425) <- MAP2K1(1.162) <- ARAF(4.631) <- HRAS(1.027) <- SOS1(1.624) <- GRB2(1.613) <- LAT(1.781) <- ZAP70(2.437) <- TYROBP(1.349) <- FYN(4.286)	11	0.009529	105.567	0.0401203	2.02095
1104	hsa04650	Natural killer cell mediated cytotoxicity	CSF2(1.879) <- MAPK1(2.425) <- MAP2K1(1.162) <- ARAF(4.631) <- HRAS(1.027) <- SOS1(1.624) <- GRB2(1.613) <- LAT(1.781) <- ZAP70(2.437) <- FCER1G(1.264) <- FYN(4.286)	11	0.009592	103.765	0.0403124	2.01809
1105	hsa04650	Natural killer cell mediated cytotoxicity	CSF2(1.879) <- MAPK1(2.425) <- MAP2K1(1.162) <- ARAF(4.631) <- HRAS(1.027) <- SOS1(1.624) <- GRB2(1.613) <- LAT(1.781) <- ZAP70(2.437) <- FCER1G(1.264) <- FYN(4.286)	11	0.009592	103.765	0.0403124	2.01809
1106	hsa04630	Jak-STAT signaling pathway	MYC(3.052) <- STAT5A(1.994) <- JAK3(3.546) |- CBLC(0.361)	4	0.00961	46.3308	0.0403516	2.01728
1107	hsa04650	Natural killer cell mediated cytotoxicity	CSF2(1.879) <- MAPK1(2.425) <- MAP2K1(1.162) <- ARAF(4.631) <- HRAS(1.027) <- SOS1(1.624) <- GRB2(1.613) <- SHC3(1.838) <- ZAP70(2.437) <- CD247(1.463) <- FYN(4.286)	11	0.009621	104.935	0.0403597	2.01678
1108	hsa04660	T cell receptor signaling pathway	FOS(36.201) <- HRAS(1.027) <- RASGRP1(2.120) <- SOS1(1.624) <- GRB2(1.613)	5	0.009634	66.8549	0.0403597	2.01619
1109	hsa05200	Pathways in cancer	FIGF(3.458) <- MYC(3.052) <- MAPK1(2.425) |- DAPK1(0.438)	4	0.009638	45.0265	0.0403597	2.01601
1110	hsa05200	Pathways in cancer	CCND1(1.180) <- JUN(4.179) <- MAPK1(2.425) <- MAP2K1(1.162) <- ARAF(4.631) <- HRAS(1.027) <- SOS1(1.624) <- GRB2(1.613)	8	0.009685	89.3481	0.0404877	2.0139
1111	hsa04010	MAPK signaling pathway	PLA2G12B(0.539) <- MAPK3(0.739) <- MAP2K2(0.625) <- BRAF(0.710) <- NRAS(0.578) <- RASGRF1(0.335) <- CACNA1G(0.224)	7	0.009686	78.6869	0.0404877	2.01386
1112	hsa04520	Adherens junction	CTNND1(2.586) |- ERBB2(0.361)	2	0.009708	23.739	0.0405431	2.01287
1113	hsa05200	Pathways in cancer	IL8(4.276) <- FOS(36.201) <- MAPK1(2.425) <- MAP2K1(1.162) <- ARAF(4.631) <- HRAS(1.027)	6	0.009725	80.8395	0.0405776	2.01211
1114	hsa04010	MAPK signaling pathway	MAPT(4.019) <- MAPK1(2.425) <- MAP2K1(1.162) <- MAP3K1(2.035) <- MAPK8IP3(2.166) <- MAPK8(2.355) <- MAP2K7(2.424) <- MAP3K11(1.159) <- MAPK8IP2(1.465)	9	0.009737	88.1218	0.0405912	2.01157
1115	hsa04930	Type II diabetes mellitus	INS(1.573) <- CACNA1B(4.574) <- ABCC8(1.660)	3	0.009749	33.5957	0.0406048	2.01104
1116	hsa04010	MAPK signaling pathway	MAP3K2(0.614) <- PAK1(0.479) <- RAC1(0.506)	3	0.009783	36.0714	0.0407099	2.00953
1117	hsa04360	Axon guidance	MAPK3(0.739) <- NRAS(0.578) |- RASA1(1.474) <- EPHA3(5.859) <- EFNA5(2.053)	5	0.009822	54.8224	0.0408041	2.0078
1118	hsa04650	Natural killer cell mediated cytotoxicity	FAS(3.374) <- IFNGR1(2.086) <- IFNG(1.322) <- MAPK1(2.425) <- MAP2K1(1.162) <- ARAF(4.631) <- HRAS(1.027) <- SOS1(1.624) <- GRB2(1.613) <- LCP2(2.682)	10	0.009827	97.5593	0.0408041	2.00758
1119	hsa04060	Cytokine-cytokine receptor interaction	FLT1(1.501) <- VEGFB(2.484)	2	0.009832	21.901	0.0408041	2.00736
1120	hsa04910	Insulin signaling pathway	ELK1(2.593) <- MAPK1(2.425) <- MAP2K1(1.162) <- ARAF(4.631) <- HRAS(1.027) <- SOS1(1.624) <- GRB2(1.613) <- IRS1(4.186) <- INSR(1.320)	9	0.009864	95.8619	0.0409004	2.00595
1121	hsa04650	Natural killer cell mediated cytotoxicity	TNF(1.009) <- MAPK1(2.425) <- MAP2K1(1.162) <- ARAF(4.631) <- HRAS(1.027) <- SOS1(1.624) <- GRB2(1.613) <- LAT(1.781) |- PTPN11(0.417)	9	0.009891	87.453	0.0409757	2.00476
1122	hsa04010	MAPK signaling pathway	ATF4(1.145) <- MKNK1(2.838) <- MAPK1(2.425) <- MAP2K1(1.162) <- MAP3K1(2.035) <- MAPK8IP3(2.166) <- MAPK8(2.355) <- MAP2K7(2.424) <- MAP3K12(6.718)	9	0.009943	91.3522	0.041142	2.00248
1123	hsa05200	Pathways in cancer	MAPK8(2.355) <- RHOA(4.286) <- RALGDS(1.478) <- HRAS(1.027) <- SOS1(1.624) <- GRB2(1.613) <- BCR(1.241)	7	0.009965	70.775	0.041142	2.00152
1124	hsa04650	Natural killer cell mediated cytotoxicity	FAS(3.374) <- IFNGR1(2.086) <- IFNG(1.322) <- MAPK1(2.425) <- MAP2K1(1.162) <- ARAF(4.631) <- HRAS(1.027) <- SOS1(1.624) <- GRB2(1.613) <- LCP2(2.682)	10	0.009972	97.5593	0.041142	2.00122
1125	hsa04062	Chemokine signaling pathway	WAS(2.084) <- CDC42(4.771) <- VAV1(1.945) <- ITK(1.695) <- PIK3CG(3.224) <- GNG11(2.787) <- GNAI2(2.965) <- CXCR4(4.417) <- ARRB2(1.627)	9	0.009983	96.5481	0.041142	2.00074
1126	hsa04010	MAPK signaling pathway	MYC(3.052) <- MAPK1(2.425) <- MAP2K1(1.162) <- MAP3K1(2.035) <- MAPK8IP3(2.166) <- MAPK8(2.355) <- MAP2K7(2.424) <- MAP3K11(1.159) <- MAP4K1(6.424) <- MAPK8IP2(1.465)	10	0.009986	101.158	0.041142	2.00061
1127	hsa04650	Natural killer cell mediated cytotoxicity	TNF(1.009) <- MAPK1(2.425) <- MAP2K1(1.162) <- ARAF(4.631) <- HRAS(1.027) <- SOS1(1.624) <- GRB2(1.613) <- LCP2(2.682) <- ZAP70(2.437) <- TYROBP(1.349) <- LCK(1.936)	11	0.009988	106.406	0.041142	2.00052
1128	hsa04650	Natural killer cell mediated cytotoxicity	TNF(1.009) <- MAPK1(2.425) <- MAP2K1(1.162) <- ARAF(4.631) <- HRAS(1.027) <- SOS1(1.624) <- GRB2(1.613) <- LAT(1.781) <- ZAP70(2.437) <- FCER1G(1.264) <- FYN(4.286)	11	0.010002	104.495	0.041142	1.99991
1129	hsa04650	Natural killer cell mediated cytotoxicity	TNF(1.009) <- MAPK1(2.425) <- MAP2K1(1.162) <- ARAF(4.631) <- HRAS(1.027) <- SOS1(1.624) <- GRB2(1.613) <- LAT(1.781) <- ZAP70(2.437) <- FCER1G(1.264) <- FYN(4.286)	11	0.010002	104.495	0.041142	1.99991
1130	hsa05200	Pathways in cancer	MAPK8(2.355) <- RHOA(4.286) <- RALGDS(1.478) <- HRAS(1.027) <- RET(2.212)	5	0.010019	52.7514	0.0411554	1.99918
1131	hsa04512	ECM-receptor interaction	SV2B(5.335) <- LAMC1(6.932)	2	0.010023	29.0513	0.0411554	1.999
1132	hsa04010	MAPK signaling pathway	ELK1(2.593) <- MAPK1(2.425) <- MAP2K1(1.162) <- MAP3K1(2.035) <- MAPK8IP3(2.166) <- MAPK8(2.355) <- MAPK8IP2(1.465)	7	0.010037	71.2777	0.0411765	1.9984
1133	hsa04722	Neurotrophin signaling pathway	GSK3B(0.735) |- AKT1(1.297) <- PIK3CG(3.224) <- IRS1(4.186) <- NTRK2(1.634) <- BDNF(3.183)	6	0.010049	65.8027	0.0411776	1.99788
1134	hsa03320	PPAR signaling pathway	DBI(0.476) <- RXRB(0.447)	2	0.010055	24.3055	0.0411776	1.99762
1135	hsa04662	B cell receptor signaling pathway	FOS(36.201) <- HRAS(1.027) <- RASGRP3(3.564) <- SOS1(1.624) <- GRB2(1.613)	5	0.010071	69.526	0.0412068	1.99693
1136	hsa05200	Pathways in cancer	IL8(4.276) <- MYC(3.052) <- MAPK1(2.425) <- MAP2K1(1.162) <- ARAF(4.631) <- HRAS(1.027) <- NTRK1(1.225)	7	0.010106	71.6632	0.0413136	1.99542
1137	hsa04010	MAPK signaling pathway	ATF4(1.145) <- RPS6KA2(1.936) <- MAPK1(2.425) <- MAP2K1(1.162) <- MAP3K1(2.035)	5	0.010142	52.8311	0.0414243	1.99388
1138	hsa04010	MAPK signaling pathway	MYC(3.052) <- MAPK1(2.425) <- MAP2K1(1.162) <- RAF1(1.813) <- RRAS(1.890) |- NF1(0.369)	6	0.010161	65.0635	0.0414655	1.99306
1139	hsa05200	Pathways in cancer	FIGF(3.458) <- ETS1(1.805) <- MAPK1(2.425) <- MAP2K1(1.162) <- ARAF(4.631) <- HRAS(1.027) <- SOS1(1.624) <- GRB2(1.613)	8	0.010226	80.7045	0.0416941	1.99029
1140	hsa04115	p53 signaling pathway	CASP3(0.570) <- CASP9(0.764) <- CYCS(0.477) <- BID(0.805)	4	0.010339	44.9176	0.0421178	1.98552
1141	hsa04650	Natural killer cell mediated cytotoxicity	FAS(3.374) <- IFNGR1(2.086) <- IFNG(1.322) <- MAPK1(2.425) <- MAP2K1(1.162) <- ARAF(4.631) <- HRAS(1.027) <- SOS1(1.624) <- GRB2(1.613) <- LCP2(2.682)	10	0.010361	97.5593	0.0421705	1.9846
1142	hsa04722	Neurotrophin signaling pathway	GSK3B(0.735) |- AKT1(1.297) <- PIK3CG(3.224) <- HRAS(1.027) |- MAPK3(0.739) <- MAP2K2(0.625) <- BRAF(0.710) <- RAP1A(0.604)	8	0.010384	78.3533	0.0422271	1.98364
1143	hsa04650	Natural killer cell mediated cytotoxicity	TNF(1.009) <- MAPK1(2.425) <- MAP2K1(1.162) <- ARAF(4.631) <- HRAS(1.027) <- SOS1(1.624) <- GRB2(1.613) <- SHC3(1.838) <- ZAP70(2.437) <- CD247(1.463) <- FYN(4.286)	11	0.010445	105.666	0.042438	1.98109
1144	hsa04910	Insulin signaling pathway	RHOQ(3.322) <- TRIP10(1.187)	2	0.01046	22.0494	0.0424617	1.98047
1145	hsa04010	MAPK signaling pathway	ATF4(1.145) <- RPS6KA5(2.812) <- MAPK12(1.277) <- MAP2K3(1.030) <- MAP3K5(1.143) <- TRAF2(1.620) <- TNFRSF1A(1.159) <- TNF(1.009)	8	0.010477	73.6225	0.0424924	1.97976
1146	hsa04650	Natural killer cell mediated cytotoxicity	TNF(1.009) <- MAPK1(2.425) <- MAP2K1(1.162) <- ARAF(4.631) <- HRAS(1.027) <- SOS1(1.624) <- GRB2(1.613) <- LAT(1.781) <- ZAP70(2.437) <- TYROBP(1.349) <- LCK(1.936)	11	0.010495	105.838	0.0424924	1.97902
1147	hsa04650	Natural killer cell mediated cytotoxicity	TNF(1.009) <- MAPK1(2.425) <- MAP2K1(1.162) <- ARAF(4.631) <- HRAS(1.027) <- SOS1(1.624) <- GRB2(1.613) <- LAT(1.781) <- ZAP70(2.437) <- TYROBP(1.349) <- LCK(1.936)	11	0.010495	105.838	0.0424924	1.97902
1148	hsa04650	Natural killer cell mediated cytotoxicity	FAS(3.374) <- IFNGR1(2.086) <- IFNG(1.322) <- MAPK1(2.425) <- MAP2K1(1.162) <- ARAF(4.631) <- HRAS(1.027) <- SOS1(1.624) <- GRB2(1.613) <- LCP2(2.682)	10	0.010545	97.5593	0.0426576	1.97695
1149	hsa04310	Wnt signaling pathway	MYC(3.052) <- TCF7L1(2.735) <- CTNNB1(2.562)	3	0.010563	39.8081	0.0426723	1.97621
1150	hsa04510	Focal adhesion	ACTB(1.336) <- MYL9(9.088) <- MYLK(2.873) |- PAK1(0.479) <- RAC1(0.506) <- VAV3(0.220) <- PIK3CA(0.851)	7	0.010567	91.2116	0.0426723	1.97605
1151	hsa04650	Natural killer cell mediated cytotoxicity	CSF2(1.879) <- MAPK1(2.425) <- MAP2K1(1.162) <- ARAF(4.631) <- HRAS(1.027) <- SOS1(1.624) <- GRB2(1.613) <- LCP2(2.682) <- ZAP70(2.437) <- TYROBP(1.349) <- LCK(1.936)	11	0.010607	105.676	0.0427586	1.97441
1152	hsa04520	Adherens junction	CTNNB1(2.562) <- CTNNA2(4.108) <- ACTB(1.336) <- WASF3(2.738) <- RAC2(2.502) <- SRC(2.381) <- PVRL1(1.735)	7	0.010609	76.5085	0.0427586	1.97433
1153	hsa04510	Focal adhesion	BIRC3(2.201) <- ELK1(2.593) <- MAPK1(2.425) <- MAP2K1(1.162) <- RAF1(1.813) <- PAK3(2.780) <- RAC2(2.502) <- DOCK1(1.866)	8	0.010616	82.393	0.0427586	1.97404
1154	hsa04630	Jak-STAT signaling pathway	CCND3(1.559) <- STAT5A(1.994) <- JAK3(3.546) <- IL9R(3.035) |- CBLC(0.361)	5	0.010653	58.16	0.0428705	1.97253
1155	hsa04650	Natural killer cell mediated cytotoxicity	CSF2(1.879) <- MAPK1(2.425) <- MAP2K1(1.162) <- ARAF(4.631) <- HRAS(1.027) <- SOS1(1.624) <- GRB2(1.613) <- LAT(1.781) <- ZAP70(2.437) <- TYROBP(1.349) <- LCK(1.936)	11	0.010681	105.107	0.0429069	1.97139
1156	hsa04650	Natural killer cell mediated cytotoxicity	CSF2(1.879) <- MAPK1(2.425) <- MAP2K1(1.162) <- ARAF(4.631) <- HRAS(1.027) <- SOS1(1.624) <- GRB2(1.613) <- LAT(1.781) <- ZAP70(2.437) <- TYROBP(1.349) <- LCK(1.936)	11	0.010681	105.107	0.0429069	1.97139
1157	hsa04010	MAPK signaling pathway	RELA(1.663) <- IKBKB(1.608) <- MAP3K1(2.035) <- MAPK8IP3(2.166) <- MAP2K7(2.424) <- MAP3K11(1.159) <- MAPK8IP2(1.465)	7	0.010692	68.757	0.0429069	1.97094
1158	hsa03320	PPAR signaling pathway	SORBS1(6.691) <- RXRG(1.379)	2	0.010699	25.9235	0.0429069	1.97066
1159	hsa04010	MAPK signaling pathway	PLA2G12B(0.539) <- MAPK3(0.739) <- MAP2K2(0.625) <- MOS(0.447) <- NRAS(0.578) <- SOS2(0.276)	6	0.010744	71.4624	0.04302	1.96883
1160	hsa05214	Glioma	PIK3CG(3.224) <- PDGFRB(2.851) <- PDGFB(5.234)	3	0.010754	37.418	0.04302	1.96843
1161	hsa05200	Pathways in cancer	IL8(4.276) <- MYC(3.052) <- MAPK1(2.425) <- MAP2K1(1.162) <- ARAF(4.631) <- HRAS(1.027) <- SOS1(1.624) <- GRB2(1.613) <- KIT(1.430)	9	0.010755	92.8233	0.04302	1.96839
1162	hsa05200	Pathways in cancer	CCND1(1.180) <- ETS1(1.805) <- MAPK1(2.425) <- MAP2K1(1.162) <- ARAF(4.631) <- HRAS(1.027) <- SOS1(1.624) <- GRB2(1.613) <- BCR(1.241)	9	0.010784	86.1975	0.0430989	1.96722
1163	hsa05215	Prostate cancer	CDKN1B(1.018) |- AKT3(0.391) <- PIK3CA(0.851) <- ERBB2(0.361) <- PDGFA(0.242)	5	0.010817	56.1751	0.0431936	1.96589
1164	hsa04360	Axon guidance	MAPK3(0.739) <- NRAS(0.578) |- RASA1(1.474) <- EPHB1(3.175)	4	0.010831	43.8029	0.0432123	1.96533
1165	hsa04520	Adherens junction	TJP1(1.394) <- ACTB(1.336) <- WASF3(2.738) <- RAC2(2.502) <- CDC42(4.771) <- FARP2(1.893) <- SRC(2.381) <- PVRL1(1.735)	8	0.010867	81.003	0.0432816	1.96389
1166	hsa04520	Adherens junction	CTNNB1(2.562) <- CSNK2A2(1.276)	2	0.010867	21.6318	0.0432816	1.96389
1167	hsa04340	Hedgehog signaling pathway	PTCH1(1.863) <- DHH(2.360) <- LRP2(1.021)	3	0.010878	32.5204	0.043283	1.96345
1168	hsa04650	Natural killer cell mediated cytotoxicity	TNF(1.009) <- MAPK1(2.425) <- MAP2K1(1.162) <- ARAF(4.631) <- HRAS(1.027) <- SOS1(1.624) <- GRB2(1.613) <- HCST(1.581)	8	0.010886	78.1004	0.043283	1.96313
1169	hsa04010	MAPK signaling pathway	RELA(1.663) <- IKBKB(1.608) <- MAP3K1(2.035) <- MAPK8IP3(2.166) <- MAPK8(2.355) |- PTPRR(0.333)	6	0.010921	62.1174	0.0433519	1.96174
1170	hsa05200	Pathways in cancer	MMP2(3.031) <- ETS1(1.805) <- MAPK1(2.425) <- MAP2K1(1.162) <- ARAF(4.631) <- HRAS(1.027)	6	0.010922	60.8201	0.0433519	1.9617
1171	hsa04510	Focal adhesion	BIRC3(2.201) <- ELK1(2.593) <- MAPK1(2.425) <- MAP2K1(1.162) <- RAF1(1.813) <- PAK3(2.780) <- RAC2(2.502) <- DOCK1(1.866)	8	0.010995	82.393	0.0436044	1.9588
1172	hsa04310	Wnt signaling pathway	CCND3(1.559) <- TCF7L1(2.735) <- CTNNB1(2.562)	3	0.011073	38.7117	0.0438763	1.95573
1173	hsa04010	MAPK signaling pathway	TP53(1.310) <- MAPK12(1.277) <- MAP2K3(1.030) <- MAP3K5(1.143) <- DAXX(1.204) <- FAS(3.374) <- FASLG(2.096)	7	0.011145	66.3393	0.0440903	1.95292
1174	hsa04520	Adherens junction	CTNNB1(2.562) <- CTNNA2(4.108) <- ACTB(1.336) <- WAS(2.084) <- CDC42(4.771) <- FARP2(1.893) <- SRC(2.381) <- PVRL1(1.735)	8	0.011146	84.8554	0.0440903	1.95288
1175	hsa04010	MAPK signaling pathway	ATF4(1.145) <- MKNK1(2.838) <- MAPK1(2.425) <- MAP2K1(1.162) <- MAP3K1(2.035) <- MAPK8IP3(2.166) <- MAPK8(2.355) <- MAP2K7(2.424) |- PPM1A(0.386)	9	0.01116	89.1716	0.0441081	1.95234
1176	hsa05200	Pathways in cancer	CCND1(1.180) <- MYC(3.052) <- MAPK1(2.425) <- MAP2K1(1.162) <- ARAF(4.631) <- HRAS(1.027) <- SOS1(1.624) <- GRB2(1.613) <- KIT(1.430)	9	0.011213	91.7743	0.0442739	1.95028
1177	hsa04010	MAPK signaling pathway	MYC(3.052) <- MAPK1(2.425) |- PTPRR(0.333)	3	0.011221	33.6599	0.0442739	1.94997
1178	hsa04310	Wnt signaling pathway	MMP7(1.088) <- TCF7L1(2.735) <- CTNNB1(2.562) |- GSK3B(0.735) |- DVL3(1.608)	5	0.011233	61.1424	0.0442836	1.9495
1179	hsa04650	Natural killer cell mediated cytotoxicity	TNF(1.009) <- MAPK1(2.425) <- MAP2K1(1.162) <- ARAF(4.631) <- HRAS(1.027) <- SOS1(1.624) <- GRB2(1.613) <- LCP2(2.682) |- PTPN11(0.417)	9	0.011263	88.0445	0.044348	1.94835
1180	hsa04062	Chemokine signaling pathway	WAS(2.084) <- CDC42(4.771) <- VAV1(1.945) <- ITK(1.695) <- FGR(2.477) <- GNAI2(2.965) <- CXCR4(4.417) <- GRK5(1.720)	8	0.011277	87.7039	0.044348	1.94781
1181	hsa05215	Prostate cancer	CCND1(1.180) <- TCF7L1(2.735) <- CTNNB1(2.562) |- GSK3B(0.735) |- AKT1(1.297)	5	0.011278	58.1765	0.044348	1.94777
1182	hsa04010	MAPK signaling pathway	RELA(1.663) <- MAP3K14(1.789) <- MAP3K1(2.035) <- MAPK8IP3(2.166) <- MAP2K7(2.424) <- MAP3K11(1.159) <- MAPK8IP2(1.465)	7	0.011305	68.8165	0.0444166	1.94673
1183	hsa05215	Prostate cancer	TP53(1.310) |- EP300(0.739) |- CTNNB1(2.562) |- GSK3B(0.735) |- AKT1(1.297)	5	0.011363	57.7365	0.0445996	1.94451
1184	hsa04010	MAPK signaling pathway	ELK4(0.391) <- MAPK3(0.739) <- MAP2K2(0.625) <- BRAF(0.710) <- NRAS(0.578) <- RASGRF1(0.335) <- CACNA1G(0.224)	7	0.011378	77.3582	0.0445996	1.94393
1185	hsa04910	Insulin signaling pathway	EIF4E2(1.993) <- MKNK1(2.838) <- MAPK1(2.425) <- MAP2K1(1.162) <- ARAF(4.631) <- HRAS(1.027) <- SOS1(1.624) <- GRB2(1.613) <- SHC3(1.838) <- INSR(1.320) <- INS(1.573)	11	0.011383	104.607	0.0445996	1.94374
1186	hsa04110	Cell cycle	SMAD3(1.515) <- TGFB2(2.927)	2	0.01139	21.8934	0.0445996	1.94348
1187	hsa04310	Wnt signaling pathway	JUN(4.179) <- TCF7L1(2.735)	2	0.011481	35.2842	0.0449181	1.94002
1188	hsa04010	MAPK signaling pathway	STMN1(1.147) <- MAPK1(2.425) <- MAP2K1(1.162) <- MAP3K1(2.035) <- MAPK8IP3(2.166) <- MAP2K7(2.424) |- PPM1A(0.386)	7	0.011504	68.0728	0.0449702	1.93915
1189	hsa05221	Acute myeloid leukemia	CEBPA(0.486) |- FLT3(1.262)	2	0.011536	21.9999	0.0450573	1.93794
1190	hsa05200	Pathways in cancer	CDK4(1.315) <- ETS1(1.805) <- MAPK1(2.425) <- MAP2K1(1.162) <- ARAF(4.631) <- HRAS(1.027) <- RET(2.212)	7	0.0116	68.7021	0.0452692	1.93554
1191	hsa04115	p53 signaling pathway	RRM2(1.172) <- TP53(1.310) <- ATM(1.918)	3	0.011628	31.2714	0.0453404	1.93449
1192	hsa05200	Pathways in cancer	CDK4(1.315) <- FOS(36.201) <- MAPK1(2.425) <- MAP2K1(1.162) <- ARAF(4.631) <- HRAS(1.027)	6	0.011702	80.2518	0.0455907	1.93174
1193	hsa04310	Wnt signaling pathway	MMP7(1.088) <- TCF7L1(2.735) <- CTNNB1(2.562) |- GSK3B(0.735) |- DVL3(1.608)	5	0.011737	61.1424	0.0456887	1.93044
1194	hsa05221	Acute myeloid leukemia	MAPK1(2.425) <- MAP2K1(1.162) <- ARAF(4.631) <- HRAS(1.027) <- SOS1(1.624) <- GRB2(1.613) <- KIT(1.430)	7	0.011804	69.7067	0.045911	1.92797
1195	hsa04310	Wnt signaling pathway	FOSL1(2.269) <- TCF7L1(2.735) <- CTNNB1(2.562) <- PSEN1(3.170) <- PRKACA(1.130)	5	0.011824	54.9861	0.0459503	1.92724
1196	hsa04650	Natural killer cell mediated cytotoxicity	CSF2(1.879) <- MAPK1(2.425) <- MAP2K1(1.162) <- ARAF(4.631) <- HRAS(1.027) <- SOS1(1.624) <- GRB2(1.613) <- LCP2(2.682) <- ZAP70(2.437) <- CD247(1.463) <- FYN(4.286)	11	0.011868	103.477	0.0460559	1.92562
1197	hsa04910	Insulin signaling pathway	ELK1(2.593) <- MAPK1(2.425) <- MAP2K1(1.162) <- ARAF(4.631) <- HRAS(1.027) <- SOS1(1.624) <- GRB2(1.613) <- SHC3(1.838)	8	0.011871	83.5782	0.0460559	1.92551
1198	hsa05200	Pathways in cancer	CCND1(1.180) <- FOS(36.201) <- MAPK1(2.425) <- MAP2K1(1.162) <- ARAF(4.631) <- HRAS(1.027)	6	0.011882	79.9083	0.0460601	1.92511
1199	hsa04115	p53 signaling pathway	ZMAT3(1.262) <- TP53(1.310) <- BBC3(1.509)	3	0.011911	31.1417	0.046134	1.92405
1200	hsa04510	Focal adhesion	BAD(0.753) |- MAP2K1(1.162) <- RAF1(1.813) <- PAK3(2.780) <- RAC2(2.502) <- VAV1(1.945) <- PIK3CG(3.224) <- PTK2(2.151) <- ITGB5(1.431)	9	0.011989	90.2178	0.0463974	1.92122
1201	hsa04722	Neurotrophin signaling pathway	ATF4(1.145) <- MAPKAPK2(1.586) <- MAPK12(1.277) <- HRAS(1.027) |- MAPK3(0.739) <- MAP2K2(0.625) <- PRKCD(0.780)	7	0.012056	70.2461	0.0465597	1.9188
1202	hsa04650	Natural killer cell mediated cytotoxicity	FAS(3.374) <- IFNGR1(2.086) <- IFNG(1.322) <- MAPK1(2.425) <- MAP2K1(1.162) <- ARAF(4.631) <- HRAS(1.027) <- SOS1(1.624) <- GRB2(1.613) <- LCP2(2.682)	10	0.012059	97.5593	0.0465597	1.91869
1203	hsa04662	B cell receptor signaling pathway	FOS(36.201) <- MAPK1(2.425) <- MAP2K1(1.162) <- RAF1(1.813) <- HRAS(1.027) <- RASGRP3(3.564) <- PLCG2(1.568) <- BTK(1.845)	8	0.012061	95.6407	0.0465597	1.91862
1204	hsa05200	Pathways in cancer	E2F3(1.136) |- CEBPA(0.486)	2	0.012087	21.1029	0.0465901	1.91768
1205	hsa04910	Insulin signaling pathway	ACACA(2.928) <- SREBF1(1.348) <- PRKCZ(1.974) <- PIK3CG(3.224) <- IRS1(4.186) <- INSR(1.320) |- SOCS4(0.493)	7	0.012089	74.5444	0.0465901	1.91761
1206	hsa04630	Jak-STAT signaling pathway	PIM1(1.509) <- STAT5A(1.994) <- JAK3(3.546) <- IL9R(3.035) |- CBLC(0.361)	5	0.012105	57.2128	0.0465901	1.91704
1207	hsa05200	Pathways in cancer	MYC(3.052) <- TCF7L1(2.735) <- CTNNB1(2.562) |- GSK3B(0.735) |- AKT1(1.297)	5	0.012109	60.2556	0.0465901	1.91689
1208	hsa05200	Pathways in cancer	CCND1(1.180) <- ETS1(1.805) <- MAPK1(2.425) <- MAP2K1(1.162) <- ARAF(4.631) <- HRAS(1.027) <- SOS1(1.624) <- GRB2(1.613) <- KIT(1.430)	9	0.01212	88.532	0.0465938	1.9165
1209	hsa04910	Insulin signaling pathway	ACACA(2.928) <- SREBF1(1.348) <- PRKCZ(1.974) <- PIK3CG(3.224) <- IRS1(4.186) <- INSR(1.320) <- INS(1.573)	7	0.012148	74.1488	0.0466126	1.9155
1210	hsa05221	Acute myeloid leukemia	MAPK1(2.425) <- MAP2K1(1.162) <- ARAF(4.631) <- HRAS(1.027) <- SOS1(1.624) <- GRB2(1.613) <- FLT3(1.262)	7	0.012151	68.289	0.0466126	1.91539
1211	hsa04621	NOD-like receptor signaling pathway	MAPK8(2.355) <- CARD9(1.740) <- RIPK2(1.423) <- BIRC3(2.201)	4	0.012155	42.801	0.0466126	1.91525
1212	hsa04010	MAPK signaling pathway	RELA(1.663) <- IKBKB(1.608) <- MAP3K1(2.035) <- CDC42(4.771)	4	0.012171	42.2758	0.0466354	1.91467
1213	hsa04910	Insulin signaling pathway	ELK1(2.593) <- MAPK1(2.425) <- MAP2K1(1.162) <- ARAF(4.631) <- HRAS(1.027) <- SOS1(1.624) <- GRB2(1.613) <- IRS1(4.186)	8	0.012184	87.3174	0.0466467	1.91421
1214	hsa04144	Endocytosis	FGFR2(0.198) <- EPN3(0.578)	2	0.012233	23.6729	0.0467646	1.91247
1215	hsa04520	Adherens junction	SNAI1(3.362) <- FGFR1(2.138)	2	0.012242	22.1362	0.0467646	1.91215
1216	hsa05212	Pancreatic cancer	ERBB2(0.361) <- EGFR(0.353) <- TGFA(0.434)	3	0.012245	35.7357	0.0467646	1.91204
1217	hsa04010	MAPK signaling pathway	ATF4(1.145) <- RPS6KA2(1.936) <- MAPK1(2.425) <- MAP2K1(1.162) <- MAP3K1(2.035) <- MAPK8IP3(2.166) <- MAP3K11(1.159) <- MAP4K1(6.424) <- MAPK8IP2(1.465)	9	0.012344	92.1453	0.0470729	1.90854
1218	hsa05221	Acute myeloid leukemia	BAD(0.753) |- AKT1(1.297) <- PIK3CG(3.224) <- KIT(1.430)	4	0.012346	43.0359	0.0470729	1.90847
1219	hsa05200	Pathways in cancer	CCND1(1.180) <- ETS1(1.805) <- MAPK1(2.425) <- MAP2K1(1.162) <- ARAF(4.631) <- HRAS(1.027) <- RET(2.212)	7	0.012389	68.3333	0.0471981	1.90696
1220	hsa04722	Neurotrophin signaling pathway	ATF4(1.145) <- MAPKAPK2(1.586) <- MAPK12(1.277) <- HRAS(1.027) |- MAPK3(0.739) <- MAP2K2(0.625) <- PRKCD(0.780)	7	0.012407	70.2461	0.047228	1.90633
1221	hsa04650	Natural killer cell mediated cytotoxicity	CSF2(1.879) <- MAPK1(2.425) <- MAP2K1(1.162) <- ARAF(4.631) <- HRAS(1.027) <- SOS1(1.624) <- GRB2(1.613) <- LAT(1.781) <- ZAP70(2.437) <- CD247(1.463) <- FYN(4.286)	11	0.012432	102.908	0.0472457	1.90546
1222	hsa04650	Natural killer cell mediated cytotoxicity	CSF2(1.879) <- MAPK1(2.425) <- MAP2K1(1.162) <- ARAF(4.631) <- HRAS(1.027) <- SOS1(1.624) <- GRB2(1.613) <- LAT(1.781) <- ZAP70(2.437) <- CD247(1.463) <- FYN(4.286)	11	0.012432	102.908	0.0472457	1.90546
1223	hsa04650	Natural killer cell mediated cytotoxicity	CSF2(1.879) <- MAPK1(2.425) <- MAP2K1(1.162) <- ARAF(4.631) <- HRAS(1.027) <- SOS1(1.624) <- GRB2(1.613) <- LCP2(2.682) |- PTPN11(0.417)	9	0.012449	87.3142	0.0472716	1.90487
1224	hsa04010	MAPK signaling pathway	PDGFRB(2.851) <- PDGFB(5.234)	2	0.012488	24.8682	0.047334	1.90351
1225	hsa04060	Cytokine-cytokine receptor interaction	PDGFRB(2.851) <- PDGFB(5.234)	2	0.012488	24.8682	0.047334	1.90351
1226	hsa04722	Neurotrophin signaling pathway	GSK3B(0.735) |- AKT1(1.297) <- PIK3CG(3.224) <- HRAS(1.027) |- MAPK3(0.739) <- MAP2K2(0.625) <- BRAF(0.710) <- RAP1A(0.604)	8	0.012496	78.3533	0.047334	1.90323
1227	hsa04650	Natural killer cell mediated cytotoxicity	TNF(1.009) <- MAPK1(2.425) <- MAP2K1(1.162) <- ARAF(4.631) <- HRAS(1.027) <- SOS1(1.624) <- GRB2(1.613) <- LCP2(2.682) <- ZAP70(2.437) <- CD247(1.463) <- FYN(4.286)	11	0.012512	104.207	0.0473559	1.90267
1228	hsa04010	MAPK signaling pathway	ELK1(2.593) <- MAPK1(2.425) <- MAP2K1(1.162) <- MAP3K1(2.035) <- MAPK8IP3(2.166) <- MAP3K11(1.159) <- MAPK8IP2(1.465)	7	0.012542	69.2867	0.0474308	1.90163
1229	hsa04010	MAPK signaling pathway	RELA(1.663) <- MAP3K14(1.789) <- MAP3K1(2.035) <- MAPK8IP3(2.166) <- MAPK8(2.355) |- PTPRR(0.333)	6	0.012556	62.1769	0.0474405	1.90115
1230	hsa04010	MAPK signaling pathway	PLA2G5(12.305) <- MAPK1(2.425) <- MAP2K1(1.162) <- RAF1(1.813) <- RRAS(1.890) <- RASGRP4(2.806) <- CACNA1B(4.574)	7	0.012565	85.7009	0.0474405	1.90084
1231	hsa05200	Pathways in cancer	MMP2(3.031) <- MYC(3.052) <- MAPK1(2.425) <- MAP2K1(1.162) <- ARAF(4.631) <- HRAS(1.027)	6	0.012584	63.9461	0.0474737	1.90018
1232	hsa04920	Adipocytokine signaling pathway	G6PC(0.121) |- PRKAG3(1.124) <- CAMKK1(1.345) <- LEPR(2.207)	4	0.012613	54.8531	0.0474737	1.89918
1233	hsa04350	TGF-beta signaling pathway	ID4(3.361) <- SMAD5(1.528) |- MAPK3(0.739)	3	0.012616	34.5765	0.0474737	1.89908
1234	hsa04722	Neurotrophin signaling pathway	ATF4(1.145) <- MAPKAPK2(1.586) <- MAPK12(1.277) <- HRAS(1.027) |- MAPK3(0.739) <- MAP2K2(0.625) <- PRKCD(0.780)	7	0.01265	70.2461	0.0474737	1.89791
1235	hsa05200	Pathways in cancer	CDK4(1.315) <- ETS1(1.805) <- MAPK1(2.425) <- MAP2K1(1.162) <- ARAF(4.631) <- HRAS(1.027) <- SOS1(1.624) <- GRB2(1.613) <- KIT(1.430)	9	0.012665	88.9008	0.0474737	1.89739
1236	hsa04010	MAPK signaling pathway	MYC(3.052) <- MAPK1(2.425) <- MAP2K1(1.162) <- MAP3K1(2.035) <- MAPK8IP3(2.166) <- MAP2K7(2.424) <- MAP3K11(1.159) <- MAPK8IP2(1.465)	8	0.012665	78.1183	0.0474737	1.89739
1237	hsa04810	Regulation of actin cytoskeleton	IQGAP3(2.005) <- RAC2(2.502) <- ARHGEF6(2.174) <- RRAS(1.890) <- SOS1(1.624) <- FGFR1(2.138)	6	0.012665	65.6336	0.0474737	1.89739
1238	hsa05410	Hypertrophic cardiomyopathy (HCM)	TPM2(9.106) <- ACTC1(1.554) <- TNNI3(1.254) <- TNNT2(4.475) <- TNNC1(1.247)	5	0.012671	56.3341	0.0474737	1.89719
1239	hsa05414	Dilated cardiomyopathy	TPM2(9.106) <- ACTC1(1.554) <- TNNI3(1.254) <- TNNT2(4.475) <- TNNC1(1.247)	5	0.012671	56.3341	0.0474737	1.89719
1240	hsa04010	MAPK signaling pathway	MEF2C(3.007) <- MAPK12(1.277) <- MAP2K3(1.030) <- MAP3K5(1.143) <- TRAF2(1.620) <- TNFRSF1A(1.159) <- TNF(1.009)	7	0.012676	64.4353	0.0474737	1.89702
1241	hsa04650	Natural killer cell mediated cytotoxicity	CSF2(1.879) <- MAPK1(2.425) <- MAP2K1(1.162) <- ARAF(4.631) <- HRAS(1.027) <- SOS1(1.624) <- GRB2(1.613) <- HCST(1.581)	8	0.012696	77.3701	0.0475103	1.89633
1242	hsa04510	Focal adhesion	CCND3(1.559) <- ELK1(2.593) <- MAPK1(2.425) <- MAP2K1(1.162) <- RAF1(1.813) <- PAK3(2.780) <- RAC2(2.502) <- DOCK1(1.866)	8	0.01272	83.2649	0.0475617	1.89551
1243	hsa04662	B cell receptor signaling pathway	FOS(36.201) <- MAPK1(2.425) <- MAP2K1(1.162) <- RAF1(1.813) <- HRAS(1.027) <- RASGRP3(3.564) <- SOS1(1.624) <- GRB2(1.613)	8	0.012739	96.5005	0.0475945	1.89486
1244	hsa04621	NOD-like receptor signaling pathway	CASP1(0.593) <- PYCARD(0.495) |- PYDC1(1.811)	3	0.01278	34.1544	0.0477093	1.89347
1245	hsa04010	MAPK signaling pathway	ATF4(1.145) <- MKNK1(2.838) <- MAPK1(2.425) <- MAP2K1(1.162) <- MAP3K1(2.035) <- MAPK8IP3(2.166) <- MAPK8(2.355) <- MAP2K7(2.424) <- MAP3K11(1.159) <- MAPK8IP2(1.465)	10	0.012823	95.7315	0.0478041	1.89201
1246	hsa04910	Insulin signaling pathway	EIF4E2(1.993) <- MKNK1(2.838) <- MAPK1(2.425) <- MAP2K1(1.162) <- ARAF(4.631) <- HRAS(1.027) <- SOS1(1.624) <- GRB2(1.613) <- SHC3(1.838) <- INSR(1.320) |- PTPRF(0.436)	11	0.012826	106.38	0.0478041	1.89191
1247	hsa05200	Pathways in cancer	IL8(4.276) <- ETS1(1.805) <- MAPK1(2.425) <- MAP2K1(1.162) <- ARAF(4.631) <- HRAS(1.027) <- SOS1(1.624) <- GRB2(1.613) <- BCR(1.241)	9	0.01286	87.2972	0.0478801	1.89076
1248	hsa04916	Melanogenesis	DCT(3.051) <- MITF(2.570) <- MAPK1(2.425) <- MAP2K1(1.162) <- RAF1(1.813) <- HRAS(1.027) <- KIT(1.430)	7	0.012867	72.0201	0.0478801	1.89052
1249	hsa04010	MAPK signaling pathway	RELA(1.663) <- IKBKB(1.608) <- MAP3K1(2.035) <- MAPK8IP3(2.166) <- MAPK8(2.355) |- HSPA1B(0.341)	6	0.01288	61.7387	0.0478901	1.89008
1250	hsa04660	T cell receptor signaling pathway	FOS(36.201) <- MAPK1(2.425) <- MAP2K1(1.162) <- RAF1(1.813) <- HRAS(1.027) <- RASGRP1(2.120) <- PLCG1(1.780) <- TEC(1.968)	8	0.012891	92.8832	0.0478926	1.88971
1251	hsa04310	Wnt signaling pathway	PRKCA(3.061) <- PLCB1(2.203) <- FZD10(6.256) <- WNT5B(2.115)	4	0.012935	49.1361	0.0479942	1.88823
1252	hsa05200	Pathways in cancer	IL8(4.276) <- ETS1(1.805) <- MAPK1(2.425) <- MAP2K1(1.162) <- ARAF(4.631) <- HRAS(1.027) <- SOS1(1.624) <- GRB2(1.613) <- KIT(1.430)	9	0.012939	89.6317	0.0479942	1.8881
1253	hsa04010	MAPK signaling pathway	PLA2G5(12.305) <- MAPK1(2.425) <- MAP2K1(1.162) <- MAP3K1(2.035) <- MAPK8IP3(2.166) <- MAPK8(2.355)	6	0.012983	65.6616	0.0481065	1.88662
1254	hsa04510	Focal adhesion	CCND3(1.559) <- ELK1(2.593) <- MAPK1(2.425) <- MAP2K1(1.162) <- RAF1(1.813) <- PAK3(2.780) <- RAC2(2.502) <- DOCK1(1.866)	8	0.01299	83.2649	0.0481065	1.88639
1255	hsa04650	Natural killer cell mediated cytotoxicity	TNF(1.009) <- MAPK1(2.425) <- MAP2K1(1.162) <- ARAF(4.631) <- HRAS(1.027) <- SOS1(1.624) <- GRB2(1.613) <- LAT(1.781)	8	0.013119	77.4157	0.0485073	1.8821
1256	hsa05200	Pathways in cancer	CDK4(1.315) <- MYC(3.052) <- MAPK1(2.425) <- MAP2K1(1.162) <- ARAF(4.631) <- HRAS(1.027) <- SOS1(1.624) <- GRB2(1.613)	8	0.013125	81.1433	0.0485073	1.8819
1257	hsa04914	Progesterone-mediated oocyte maturation	PRKACA(1.130) <- ADCY2(6.309) |- GNAI3(0.710)	3	0.013131	38.4419	0.0485073	1.8817
1258	hsa05200	Pathways in cancer	CDK4(1.315) <- ETS1(1.805) <- MAPK1(2.425) <- MAP2K1(1.162) <- ARAF(4.631) <- HRAS(1.027) <- NTRK1(1.225)	7	0.01314	67.7407	0.0485073	1.8814
1259	hsa04722	Neurotrophin signaling pathway	GSK3B(0.735) |- AKT1(1.297) <- PIK3CG(3.224) <- HRAS(1.027) |- MAPK3(0.739) <- MAP2K2(0.625) <- PRKCD(0.780)	7	0.013165	69.877	0.048561	1.88058
1260	hsa04510	Focal adhesion	BIRC3(2.201) <- ELK1(2.593) <- MAPK1(2.425) <- MAP2K1(1.162) <- RAF1(1.813) <- PAK3(2.780) <- RAC2(2.502) <- DOCK1(1.866)	8	0.013205	82.393	0.0486681	1.87926
1261	hsa04520	Adherens junction	PARD3(2.457) <- PVRL1(1.735) <- MLLT4(3.624) <- LMO7(1.867) <- ACTN4(3.519) <- ACTB(1.336) <- RHOA(4.286)	7	0.013215	72.7929	0.0486681	1.87893
1262	hsa05200	Pathways in cancer	IL6(2.579) |- CEBPA(0.486)	2	0.013239	21.7411	0.0487178	1.87814
1263	hsa04144	Endocytosis	CXCR4(4.417) <- GRK5(1.720)	2	0.013264	24.0059	0.0487712	1.87733
1264	hsa04622	RIG-I-like receptor signaling pathway	RELA(1.663) <- NFKBIA(1.558) <- IKBKG(1.227)	3	0.01328	32.1521	0.0487914	1.8768
1265	hsa04010	MAPK signaling pathway	ELK1(2.593) <- MAPK1(2.425) <- MAP2K1(1.162) <- MAP3K1(2.035) <- MAP4K4(3.152)	5	0.013305	52.1018	0.0488446	1.87599
1266	hsa04310	Wnt signaling pathway	FOSL1(2.269) <- TCF7L1(2.735) <- CTNNB1(2.562) |- GSK3B(0.735) |- DVL3(1.608)	5	0.013318	60.9291	0.0488537	1.87556
1267	hsa04630	Jak-STAT signaling pathway	AKT3(0.391) <- PIK3CA(0.851) <- JAK1(0.472) <- IL20RA(0.319) |- CBLB(5.179)	5	0.013367	61.7588	0.0489817	1.87397
1268	hsa04722	Neurotrophin signaling pathway	BAD(0.753) |- AKT1(1.297) <- PIK3CG(3.224) <- IRS1(4.186) <- NTRK2(1.634) <- BDNF(3.183)	6	0.013374	65.7404	0.0489817	1.87374
1269	hsa05215	Prostate cancer	TP53(1.310) |- EP300(0.739) |- CREB5(3.206) |- GSK3B(0.735) |- AKT1(1.297)	5	0.013405	56.4672	0.0490566	1.87273
1270	hsa04010	MAPK signaling pathway	MAPT(4.019) <- MAPK1(2.425) <- MAP2K1(1.162) <- RAF1(1.813) <- RRAS(1.890) |- NF1(0.369)	6	0.013427	63.6423	0.049065	1.87202
1271	hsa04140	Regulation of autophagy	ATG7(0.307) <- ATG12(0.788)	2	0.013432	22.843	0.049065	1.87186
1272	hsa05014	Amyotrophic lateral sclerosis (ALS)	CASP3(0.570) <- CASP9(0.764) <- CYCS(0.477) |- BCL2L1(1.694)	4	0.013439	45.268	0.049065	1.87163
1273	hsa04062	Chemokine signaling pathway	WAS(2.084) <- CDC42(4.771) <- VAV1(1.945) <- ITK(1.695) <- PIK3CG(3.224) <- FGR(2.477) <- GNAI2(2.965) <- CXCR4(4.417) <- ARRB2(1.627)	9	0.01346	94.4365	0.0491031	1.87095
1274	hsa04510	Focal adhesion	BIRC3(2.201) <- ELK1(2.593) <- MAPK1(2.425) <- MAP2K1(1.162) <- RAF1(1.813) <- PAK3(2.780) <- RAC2(2.502) <- DOCK1(1.866)	8	0.013477	82.393	0.0491265	1.87041
1275	hsa04010	MAPK signaling pathway	ELK1(2.593) <- MAPK1(2.425) <- MAP2K1(1.162) <- MAP3K1(2.035) <- MAPK8IP3(2.166) <- MAPK8(2.355) |- DUSP3(0.792)	7	0.013502	70.5815	0.049179	1.8696
1276	hsa04662	B cell receptor signaling pathway	FOS(36.201) <- MAPK1(2.425) <- MAP2K1(1.162) <- RAF1(1.813) <- HRAS(1.027) <- RASGRP3(3.564) <- SOS1(1.624) <- GRB2(1.613)	8	0.013528	96.5005	0.0492322	1.86877
1277	hsa04010	MAPK signaling pathway	MYC(3.052) <- MAPK1(2.425) <- MAP2K1(1.162) <- MAP3K1(2.035) <- TRAF2(1.620) <- TNFRSF1A(1.159) <- TNF(1.009)	7	0.013545	67.6024	0.0492322	1.86822
1278	hsa04010	MAPK signaling pathway	MYC(3.052) <- MAPK1(2.425) <- MAP2K1(1.162) <- MAP3K1(2.035) <- CDC42(4.771)	5	0.013555	51.8472	0.0492322	1.8679
1279	hsa04010	MAPK signaling pathway	ELK4(0.391) <- MAPK3(0.739) <- MAP2K2(0.625) <- BRAF(0.710) <- NRAS(0.578) |- RASA1(1.474)	6	0.013559	63.0663	0.0492322	1.86777
1280	hsa04360	Axon guidance	RND1(1.708) <- PLXNA3(3.596) <- FES(4.676)	3	0.013679	36.2034	0.0496291	1.86395
1281	hsa04010	MAPK signaling pathway	RELA(1.663) <- IKBKB(1.608) <- MAP3K1(2.035) <- MAPK8IP3(2.166) <- MAP2K7(2.424) <- MAP3K11(1.159) <- MAP4K1(6.424) <- MAPK8IP2(1.465)	8	0.013721	80.3944	0.0496879	1.86261
1282	hsa04650	Natural killer cell mediated cytotoxicity	TNF(1.009) <- MAPK1(2.425) <- MAP2K1(1.162) <- ARAF(4.631) <- HRAS(1.027) <- SOS1(1.624) <- GRB2(1.613) <- LAT(1.781) <- ZAP70(2.437) <- CD247(1.463) <- FYN(4.286)	11	0.013737	103.639	0.0496879	1.86211
1283	hsa04650	Natural killer cell mediated cytotoxicity	TNF(1.009) <- MAPK1(2.425) <- MAP2K1(1.162) <- ARAF(4.631) <- HRAS(1.027) <- SOS1(1.624) <- GRB2(1.613) <- LAT(1.781) <- ZAP70(2.437) <- CD247(1.463) <- FYN(4.286)	11	0.013737	103.639	0.0496879	1.86211
1284	hsa04144	Endocytosis	VPS24(0.639) <- SNF8(0.791)	2	0.013738	21.5964	0.0496879	1.86208
1285	hsa04621	NOD-like receptor signaling pathway	MAPK8(2.355) <- CARD9(1.740) <- RIPK2(1.423) <- CARD6(1.860)	4	0.013759	43.3308	0.0497251	1.86141
1286	hsa04510	Focal adhesion	BIRC3(2.201) <- ELK1(2.593) <- MAPK1(2.425) <- MAP2K1(1.162) <- PAK3(2.780) <- RAC2(2.502) <- DOCK1(1.866)	7	0.013771	73.4859	0.0497298	1.86103
1287	hsa05142	Chagas disease (American trypanosomiasis)	RELA(1.663) <- NFKBIA(1.558) <- CASP8(1.711) <- FAS(3.374) <- FASLG(2.096)	5	0.013793	53.8916	0.0497705	1.86034
1288	hsa04010	MAPK signaling pathway	MAX(0.315) <- MAPK13(0.443) |- PTPN5(1.334)	3	0.013806	34.7658	0.0497788	1.85993
1289	hsa04662	B cell receptor signaling pathway	FOS(36.201) <- MAPK1(2.425) <- MAP2K1(1.162) <- RAF1(1.813) <- HRAS(1.027) <- RASGRP3(3.564) <- SOS1(1.624) <- GRB2(1.613)	8	0.01386	96.5005	0.0499347	1.85824
1290	hsa04010	MAPK signaling pathway	ELK1(2.593) <- MAPK1(2.425) <- MAP2K1(1.162) <- RAF1(1.813) <- RRAS(1.890) <- SOS1(1.624)	6	0.013931	63.4465	0.0500927	1.85602
1291	hsa04010	MAPK signaling pathway	STMN1(1.147) <- MAPK1(2.425) <- MAP2K1(1.162) <- MAP3K1(2.035) <- MAPK8IP3(2.166) <- MAP2K7(2.424) <- MAP3K11(1.159) <- MAP4K1(6.424) <- MAPK8IP2(1.465)	9	0.013934	86.2769	0.0500927	1.85592
1292	hsa04010	MAPK signaling pathway	ELK1(2.593) <- MAPK1(2.425) <- MAP2K1(1.162) <- MAP3K8(2.612)	4	0.013938	42.5541	0.0500927	1.8558
1293	hsa04310	Wnt signaling pathway	FOSL1(2.269) <- TCF7L1(2.735) <- RUVBL1(1.462)	3	0.013947	33.775	0.0500927	1.85552
1294	hsa04740	Olfactory transduction	PDE1C(4.268) <- CALML6(2.045) <- CNGA3(4.350) <- ADCY3(1.688) <- GNAL(1.583) <- OR51E2(8.759)	6	0.013961	68.4089	0.0501042	1.85508
1295	hsa04010	MAPK signaling pathway	RELA(1.663) <- IKBKB(1.608) <- MAP3K1(2.035) <- MAPK8IP3(2.166) <- MAP2K7(2.424) <- MAPK8IP2(1.465)	6	0.014046	59.2585	0.0503428	1.85245
1296	hsa04650	Natural killer cell mediated cytotoxicity	TNF(1.009) <- MAPK1(2.425) <- MAP2K1(1.162) <- ARAF(4.631) <- HRAS(1.027) <- SOS1(1.624) <- GRB2(1.613) <- LAT(1.781)	8	0.014053	77.4157	0.0503428	1.85223
1297	hsa04010	MAPK signaling pathway	MAPT(4.019) <- MAPK1(2.425) <- MAP2K1(1.162) <- MAP3K1(2.035) <- MAPK8IP3(2.166) <- MAPK8(2.355) <- MAP2K7(2.424) <- MAP3K11(1.159) <- MAP4K1(6.424) <- MAPK8IP2(1.465)	10	0.01406	99.7365	0.0503428	1.85201
1298	hsa04650	Natural killer cell mediated cytotoxicity	TNF(1.009) <- MAPK1(2.425) <- MAP2K1(1.162) <- ARAF(4.631) <- HRAS(1.027) <- SOS1(1.624) <- GRB2(1.613) <- LAT(1.781)	8	0.01419	77.4157	0.0507692	1.84802
1299	hsa04010	MAPK signaling pathway	RELA(1.663) <- MAP3K14(1.789) <- MAP3K1(2.035) <- MAPK8IP3(2.166) <- MAP2K7(2.424) <- MAP3K11(1.159) <- MAP4K1(6.424) <- MAPK8IP2(1.465)	8	0.014224	80.4539	0.0508516	1.84698
1300	hsa04662	B cell receptor signaling pathway	FOS(36.201) <- MAPK1(2.425) <- MAP2K1(1.162) <- RAF1(1.813) <- HRAS(1.027) <- RASGRP3(3.564) <- SOS1(1.624) <- GRB2(1.613)	8	0.01427	96.5005	0.0508881	1.84558
1301	hsa05221	Acute myeloid leukemia	PIM1(1.509) <- STAT5A(1.994) <- KIT(1.430)	3	0.014274	31.9148	0.0508881	1.84545
1302	hsa03320	PPAR signaling pathway	ANGPTL4(3.058) <- RXRG(1.379)	2	0.014287	22.822	0.0508881	1.84506
1303	hsa03320	PPAR signaling pathway	ANGPTL4(3.058) <- RXRG(1.379)	2	0.014287	22.822	0.0508881	1.84506
1304	hsa04010	MAPK signaling pathway	ELK1(2.593) <- MAPK1(2.425) <- MAP2K1(1.162) <- MAP3K1(2.035) <- MAP4K3(1.185)	5	0.014289	49.9958	0.0508881	1.845
1305	hsa04722	Neurotrophin signaling pathway	GSK3B(0.735) |- AKT1(1.297) <- PIK3CG(3.224) <- HRAS(1.027) |- MAPK3(0.739) <- MAP2K2(0.625) <- PRKCD(0.780)	7	0.014307	69.877	0.0509132	1.84445
1306	hsa04010	MAPK signaling pathway	RELA(1.663) <- IKBKB(1.608) <- MAP3K1(2.035) <- MAPK8IP3(2.166) <- MAPK8(2.355) <- MAPK8IP2(1.465)	6	0.014319	59.7394	0.0509169	1.84409
1307	hsa04664	Fc epsilon RI signaling pathway	AKT3(0.391) <- PDK1(0.737) <- PIK3CA(0.851) <- SYK(0.892) <- LYN(0.375)	5	0.014362	55.4229	0.0510307	1.84279
1308	hsa05200	Pathways in cancer	IL8(4.276) <- MYC(3.052) <- MAPK1(2.425) <- MAP2K1(1.162) <- ARAF(4.631) <- HRAS(1.027)	6	0.014414	63.0767	0.0511442	1.84122
1309	hsa04930	Type II diabetes mellitus	SLC2A4(1.893) <- PIK3CG(3.224) <- IRS1(4.186) <- MAPK1(2.425) <- INSR(1.320) <- INS(1.573)	6	0.01442	62.8314	0.0511442	1.84103
1310	hsa05215	Prostate cancer	CDKN1A(1.707) |- AKT3(0.391) <- PIK3CA(0.851) <- ERBB2(0.361) <- PDGFA(0.242)	5	0.014432	55.8909	0.0511442	1.84067
1311	hsa05410	Hypertrophic cardiomyopathy (HCM)	TPM2(9.106) <- TNNT2(4.475) <- TNNC1(1.247)	3	0.014449	38.0581	0.0511442	1.84016
1312	hsa05414	Dilated cardiomyopathy	TPM2(9.106) <- TNNT2(4.475) <- TNNC1(1.247)	3	0.014449	38.0581	0.0511442	1.84016
1313	hsa04630	Jak-STAT signaling pathway	PTPN11(0.417) <- JAK1(0.472) <- IL20RA(0.319) |- PTPN6(1.791)	4	0.014519	47.7479	0.0513485	1.83806
1314	hsa05412	Arrhythmogenic right ventricular cardiomyopathy (ARVC)	LEF1(0.551) <- JUP(0.595)	2	0.014529	21.1597	0.0513485	1.83776
1315	hsa04210	Apoptosis	TP53(1.310) <- ATM(1.918)	2	0.014561	21.0797	0.0513485	1.83681
1316	hsa05200	Pathways in cancer	CCND1(1.180) <- TCF7L1(2.735) <- CTNNB1(2.562) |- GSK3B(0.735) |- AKT1(1.297)	5	0.014562	58.1765	0.0513485	1.83678
1317	hsa05215	Prostate cancer	CCND1(1.180) <- TCF7L1(2.735) <- CTNNB1(2.562) |- GSK3B(0.735) |- AKT1(1.297)	5	0.014562	58.1765	0.0513485	1.83678
1318	hsa04510	Focal adhesion	CCND3(1.559) <- ELK1(2.593) <- MAPK1(2.425) <- MAP2K1(1.162) <- RAF1(1.813) <- PAK3(2.780) <- RAC2(2.502) <- DOCK1(1.866)	8	0.014577	83.2649	0.0513624	1.83633
1319	hsa04510	Focal adhesion	CCND3(1.559) <- ELK1(2.593) <- MAPK1(2.425) <- MAP2K1(1.162) <- RAF1(1.813) <- PAK3(2.780) <- RAC2(2.502) <- DOCK1(1.866)	8	0.014601	83.2649	0.0514079	1.83562
1320	hsa04650	Natural killer cell mediated cytotoxicity	TNF(1.009) <- MAPK1(2.425) <- MAP2K1(1.162) <- ARAF(4.631) <- HRAS(1.027) <- SOS1(1.624) <- GRB2(1.613) <- LAT(1.781)	8	0.014617	77.4157	0.0514215	1.83514
1321	hsa04010	MAPK signaling pathway	STMN1(1.147) <- MAPK1(2.425) <- MAP2K1(1.162) <- MAP3K1(2.035) <- MAPK8IP3(2.166) <- MAPK8(2.355) <- MAP2K7(2.424) <- MAPK8IP2(1.465)	8	0.014627	76.6465	0.0514215	1.83484
1322	hsa04510	Focal adhesion	BAD(0.753) |- RAF1(1.813) <- PAK3(2.780) <- RAC2(2.502) <- VAV1(1.945) <- PIK3CG(3.224) <- PTK2(2.151) <- ITGB5(1.431)	8	0.014644	81.6926	0.0514423	1.83434
1323	hsa04910	Insulin signaling pathway	RHOQ(3.322) <- EXOC7(5.033)	2	0.014657	28.8418	0.0514491	1.83395
1324	hsa04722	Neurotrophin signaling pathway	ATF4(1.145) <- MAPKAPK2(1.586) <- MAPK12(1.277) <- HRAS(1.027) |- MAPK3(0.739) <- MAP2K2(0.625) <- PRKCD(0.780)	7	0.014719	70.2461	0.0516277	1.83212
1325	hsa04115	p53 signaling pathway	DDB2(1.782) <- TP53(1.310) <- ATM(1.918)	3	0.014734	31.269	0.0516413	1.83168
1326	hsa05200	Pathways in cancer	IL8(4.276) <- ETS1(1.805) <- MAPK1(2.425) <- MAP2K1(1.162) <- ARAF(4.631) <- HRAS(1.027) <- RET(2.212)	7	0.014776	69.4329	0.0517494	1.83044
1327	hsa04010	MAPK signaling pathway	ATF4(1.145) <- MKNK1(2.838) <- MAPK1(2.425) <- MAP2K1(1.162) <- MAP3K1(2.035) <- MAPK8IP3(2.166) <- MAPK8(2.355) <- MAP2K7(2.424) <- MAP3K11(1.159) <- MAP4K1(6.424) <- MAPK8IP2(1.465)	11	0.01481	107.353	0.0517574	1.82944
1328	hsa04650	Natural killer cell mediated cytotoxicity	CSF2(1.879) <- MAPK1(2.425) <- MAP2K1(1.162) <- ARAF(4.631) <- HRAS(1.027) <- SOS1(1.624) <- GRB2(1.613) <- LAT(1.781)	8	0.014827	76.6854	0.0517574	1.82895
1329	hsa04930	Type II diabetes mellitus	SLC2A4(1.893) <- PIK3CG(3.224) <- IRS1(4.186) |- PRKCE(0.282)	4	0.014829	47.6998	0.0517574	1.82889
1330	hsa04510	Focal adhesion	BAD(0.753) |- MAP2K1(1.162) <- RAF1(1.813) <- HRAS(1.027) <- SOS1(1.624) <- GRB2(1.613) <- SHC3(1.838) <- PTK2(2.151) |- PTEN(0.599)	9	0.014831	84.1525	0.0517574	1.82883
1331	hsa04630	Jak-STAT signaling pathway	AKT3(0.391) <- PIK3CA(0.851) <- JAK1(0.472) <- IL20RA(0.319) |- PTPN6(1.791)	5	0.014834	58.2356	0.0517574	1.82874
1332	hsa05200	Pathways in cancer	CDK4(1.315) <- MYC(3.052) <- MAPK1(2.425) |- DAPK1(0.438)	4	0.014847	42.2483	0.0517639	1.82836
1333	hsa05020	Prion diseases	LAMC1(6.932) <- PRNP(2.541)	2	0.014871	29.6667	0.0518086	1.82766
1334	hsa04722	Neurotrophin signaling pathway	GSK3B(0.735) |- AKT1(1.297) <- PIK3CG(3.224) <- HRAS(1.027) |- MAPK3(0.739) <- MAP2K2(0.625) <- PRKCD(0.780)	7	0.014906	69.877	0.0518597	1.82664
1335	hsa04010	MAPK signaling pathway	ELK4(0.391) <- MAPK3(0.739) <- MAP2K2(0.625) <- MOS(0.447) <- NRAS(0.578) <- RASGRF1(0.335) <- CACNA1G(0.224)	7	0.014908	77.9738	0.0518597	1.82658
1336	hsa04010	MAPK signaling pathway	RELA(1.663) <- MAP3K14(1.789) <- MAP3K1(2.035) <- MAPK8IP3(2.166) <- MAP2K7(2.424) <- MAPK8IP2(1.465)	6	0.014932	59.318	0.0519043	1.82588
1337	hsa04510	Focal adhesion	ACTB(1.336) <- MYL9(9.088) <- MYLK(2.873) |- PAK1(0.479) <- RAC1(0.506) <- VAV3(0.220) <- PIK3CA(0.851)	7	0.014992	91.2116	0.0520739	1.82414
1338	hsa05120	Epithelial cell signaling in Helicobacter pylori infection	CXCL1(2.190) <- RELA(1.663) <- NFKBIA(1.558) <- IKBKB(1.608)	4	0.015047	42.4695	0.0522259	1.82255
1339	hsa04810	Regulation of actin cytoskeleton	PFN2(1.104) <- ACTB(1.336) <- MYH10(4.785)	3	0.015064	31.2352	0.0522459	1.82206
1340	hsa04510	Focal adhesion	BIRC3(2.201) <- ELK1(2.593) <- MAPK1(2.425) <- MAP2K1(1.162) <- PAK3(2.780) <- RAC2(2.502) <- DOCK1(1.866)	7	0.015103	73.4859	0.0523376	1.82094
1341	hsa04062	Chemokine signaling pathway	TIAM1(4.165) <- CDC42(4.771) <- VAV1(1.945) <- ITK(1.695) <- FGR(2.477) <- GNAI2(2.965) <- CXCR4(4.417) <- ARRB2(1.627)	8	0.015113	85.3282	0.0523376	1.82065
1342	hsa04510	Focal adhesion	BIRC3(2.201) <- ELK1(2.593) <- MAPK1(2.425) <- MAP2K1(1.162) <- PAK3(2.780) <- RAC2(2.502) <- DOCK1(1.866)	7	0.015134	73.4859	0.0523713	1.82005
1343	hsa04010	MAPK signaling pathway	TP53(1.310) <- MAPK12(1.277) <- MAP2K3(1.030) <- MAP3K5(1.143) <- TRAF2(1.620) <- TNFRSF1A(1.159) <- TNF(1.009)	7	0.01515	64.9922	0.0523876	1.81959
1344	hsa04510	Focal adhesion	BIRC3(2.201) <- ELK1(2.593) <- MAPK1(2.425) <- MAP2K1(1.162) <- PAK3(2.780) <- RAC2(2.502) <- DOCK1(1.866)	7	0.015209	73.4859	0.0525525	1.8179
1345	hsa04350	TGF-beta signaling pathway	RPS6KB1(1.426) <- PPP2CA(2.289) <- TGFBR2(1.728) <- TGFB2(2.927)	4	0.015236	47.9268	0.0526067	1.81713
1346	hsa03320	PPAR signaling pathway	ACAA1(0.526) <- RXRB(0.447)	2	0.015309	22.8542	0.0528078	1.81505
1347	hsa04910	Insulin signaling pathway	ACACA(2.928) <- SREBF1(1.348) <- PRKCZ(1.974) <- PIK3CG(3.224) <- IRS1(4.186) |- MAPK9(0.700)	6	0.015317	65.0288	0.0528078	1.81483
1348	hsa04010	MAPK signaling pathway	MYC(3.052) <- MAPK1(2.425) <- MAP2K1(1.162) <- MAP3K1(2.035) <- MAPK8IP3(2.166) <- MAPK8(2.355) |- PTPRR(0.333)	7	0.015354	71.5276	0.0528707	1.81378
1349	hsa04510	Focal adhesion	CCND3(1.559) <- JUN(4.179) <- MAPK8(2.355) <- RAP1B(1.462) <- RAPGEF1(3.209)	5	0.015358	66.646	0.0528707	1.81367
1350	hsa05200	Pathways in cancer	CCND1(1.180) <- ETS1(1.805) <- MAPK1(2.425) <- MAP2K1(1.162) <- ARAF(4.631) <- HRAS(1.027) <- NTRK1(1.225)	7	0.01539	67.3719	0.0529416	1.81276
1351	hsa04010	MAPK signaling pathway	DDIT3(1.436) <- MAPK12(1.277) <- MAP2K3(1.030) <- MAP3K5(1.143) <- TRAF2(1.620) <- TNFRSF1A(1.159) <- TNF(1.009)	7	0.015421	64.0908	0.0529827	1.81189
1352	hsa04810	Regulation of actin cytoskeleton	MYL9(9.088) <- MYLK(2.873) |- PAK1(0.479)	3	0.015448	45.3265	0.0529827	1.81113
1353	hsa03320	PPAR signaling pathway	LPL(2.843) <- RXRG(1.379)	2	0.015456	22.6047	0.0529827	1.8109
1354	hsa03320	PPAR signaling pathway	LPL(2.843) <- RXRG(1.379)	2	0.015456	22.6047	0.0529827	1.8109
1355	hsa05200	Pathways in cancer	MAPK8(2.355) <- RHOA(4.286) <- RALGDS(1.478) <- HRAS(1.027) <- SOS1(1.624) <- GRB2(1.613) <- KIT(1.430)	7	0.015459	73.1095	0.0529827	1.81082
1356	hsa05215	Prostate cancer	TP53(1.310) |- EP300(0.739) |- CREB5(3.206) |- GSK3B(0.735) |- AKT1(1.297)	5	0.015484	56.4672	0.0530293	1.81012
1357	hsa04722	Neurotrophin signaling pathway	BAD(0.753) |- AKT1(1.297) <- PIK3CG(3.224) <- HRAS(1.027) |- MAPK3(0.739) <- MAP2K2(0.625) <- BRAF(0.710) <- RAP1A(0.604)	8	0.015564	78.2909	0.0532316	1.80788
1358	hsa05200	Pathways in cancer	CCND1(1.180) <- MYC(3.052) <- MAPK1(2.425) |- DAPK1(0.438)	4	0.015566	41.8795	0.0532316	1.80782
1359	hsa04210	Apoptosis	NFKBIA(1.558) <- IKBKB(1.608) <- MAP3K14(1.789) <- IRAK3(1.667)	4	0.015579	43.5192	0.0532368	1.80746
1360	hsa04010	MAPK signaling pathway	FLNB(0.448) <- MAP2K4(0.767) |- AKT1(1.297)	3	0.015613	33.1794	0.0533019	1.80651
1361	hsa04010	MAPK signaling pathway	ELK4(0.391) <- MAPK3(0.739) <- MAP2K2(0.625) <- BRAF(0.710) <- NRAS(0.578) |- RASA2(1.345) <- GNA12(3.556)	7	0.015621	72.9158	0.0533019	1.80629
1362	hsa04115	p53 signaling pathway	SESN3(3.305) <- TP53(1.310) <- BBC3(1.509)	3	0.015643	31.403	0.0533378	1.80568
1363	hsa04650	Natural killer cell mediated cytotoxicity	CSF2(1.879) <- MAPK1(2.425) <- MAP2K1(1.162) <- ARAF(4.631) <- HRAS(1.027) <- SOS1(1.624) <- GRB2(1.613) <- LAT(1.781)	8	0.015678	76.6854	0.053406	1.80471
1364	hsa04010	MAPK signaling pathway	CDC25B(2.093) <- MAPK12(1.277) <- MAP2K3(1.030) <- MAP3K5(1.143) <- DAXX(1.204) <- FAS(3.374) <- FASLG(2.096)	7	0.015686	66.6793	0.053406	1.80449
1365	hsa04210	Apoptosis	CASP6(0.441) <- CASP3(0.570) |- BIRC3(2.201)	3	0.015796	35.1124	0.0537256	1.80145
1366	hsa04666	Fc gamma R-mediated phagocytosis	ARPC4(0.276) <- WASL(0.319) <- PIP5K1A(0.273) <- ARF6(0.641) <- SYK(0.892)	5	0.015803	65.042	0.0537256	1.80126
1367	hsa04510	Focal adhesion	CCND3(1.559) <- JUN(4.179) <- MAPK8(2.355) <- RAP1B(1.462) <- RAPGEF1(3.209)	5	0.015827	66.646	0.0537319	1.8006
1368	hsa04912	GnRH signaling pathway	MAPK12(1.277) <- MAP2K3(1.030) <- MAP3K3(2.167) <- PRKCA(3.061) <- PLCB1(2.203) <- GNAQ(1.376) <- GNRHR(2.670) <- GNRH1(1.131)	8	0.015828	78.3253	0.0537319	1.80057
1369	hsa05211	Renal cell carcinoma	PDGFB(5.234) <- EPAS1(1.741) <- ARNT2(2.542)	3	0.015876	34.0361	0.0537871	1.79926
1370	hsa05211	Renal cell carcinoma	PDGFB(5.234) <- EPAS1(1.741) <- ARNT2(2.542)	3	0.015876	34.0361	0.0537871	1.79926
1371	hsa04010	MAPK signaling pathway	ATF4(1.145) <- MAPKAPK2(1.586) <- MAPK12(1.277) |- DUSP3(0.792)	4	0.015879	41.1062	0.0537871	1.79918
1372	hsa03320	PPAR signaling pathway	ACADM(0.507) <- RXRB(0.447)	2	0.015948	22.4393	0.0539814	1.79729
1373	hsa04012	ErbB signaling pathway	ELK1(2.593) <- MAPK1(2.425) <- MAP2K1(1.162) <- ARAF(4.631) <- HRAS(1.027) <- SOS1(1.624) <- GRB2(1.613) <- SHC3(1.838)	8	0.015972	83.5782	0.0540233	1.79664
1374	hsa04650	Natural killer cell mediated cytotoxicity	CSF2(1.879) <- MAPK1(2.425) <- MAP2K1(1.162) <- ARAF(4.631) <- HRAS(1.027) <- SOS1(1.624) <- GRB2(1.613) <- LAT(1.781)	8	0.016009	76.6854	0.054109	1.79564
1375	hsa04510	Focal adhesion	CCND3(1.559) <- JUN(4.179) <- MAPK8(2.355) <- RAP1B(1.462) <- RAPGEF1(3.209)	5	0.016031	66.646	0.054144	1.79504
1376	hsa05200	Pathways in cancer	IL8(4.276) <- MYC(3.052) <- MAPK1(2.425) <- MAP2K1(1.162) <- ARAF(4.631) <- HRAS(1.027) <- SOS1(1.624) <- GRB2(1.613)	8	0.016176	81.8235	0.0545165	1.79113
1377	hsa04650	Natural killer cell mediated cytotoxicity	CSF2(1.879) <- MAPK1(2.425) <- MAP2K1(1.162) <- ARAF(4.631) <- HRAS(1.027) <- SOS1(1.624) <- GRB2(1.613) <- LAT(1.781)	8	0.016182	76.6854	0.0545165	1.79097
1378	hsa04520	Adherens junction	TJP1(1.394) <- ACTB(1.336) <- CTNNA2(4.108)	3	0.016182	32.4123	0.0545165	1.79097
1379	hsa05216	Thyroid cancer	MAPK3(0.739) <- MAP2K2(0.625) <- BRAF(0.710) <- NRAS(0.578)	4	0.0162	43.5894	0.0545165	1.79048
1380	hsa05221	Acute myeloid leukemia	MAPK3(0.739) <- MAP2K2(0.625) <- BRAF(0.710) <- NRAS(0.578)	4	0.0162	43.5894	0.0545165	1.79048
1381	hsa04010	MAPK signaling pathway	MAPT(4.019) <- MAPK1(2.425) <- MAP2K1(1.162) <- MAP3K1(2.035) <- MAPK8IP3(2.166) <- MAPK8(2.355) <- MAP2K7(2.424) <- MAPK8IP2(1.465)	8	0.01623	78.6882	0.0545779	1.78968
1382	hsa04010	MAPK signaling pathway	STMN1(1.147) <- MAPK1(2.425) <- MAP2K1(1.162) <- MAP3K1(2.035) <- MAPK8IP3(2.166) <- MAP2K7(2.424) <- MAP3K11(1.159) <- MAPK8IP2(1.465)	8	0.016289	74.6554	0.0547367	1.78811
1383	hsa05210	Colorectal cancer	CCND1(1.180) <- FOS(36.201) <- MAPK1(2.425) <- MAP2K1(1.162) <- ARAF(4.631)	5	0.016343	71.4456	0.0548535	1.78667
1384	hsa04510	Focal adhesion	ACTB(1.336) <- MYL9(9.088) <- MYLK(2.873) |- PAK1(0.479) <- RAC1(0.506) <- VAV3(0.220) <- PIK3CA(0.851)	7	0.016364	91.2116	0.0548535	1.78611
1385	hsa04010	MAPK signaling pathway	MYC(3.052) <- MAPK1(2.425) <- MAP2K1(1.162) <- MAP3K1(2.035) <- MAPK8IP3(2.166) <- MAP2K7(2.424) <- MAP3K11(1.159) <- MAP4K1(6.424) <- MAPK8IP2(1.465)	9	0.016366	89.7397	0.0548535	1.78606
1386	hsa04666	Fc gamma R-mediated phagocytosis	ARPC4(0.276) <- WASF2(0.765) <- RAC1(0.506) <- VAV3(0.220) <- SYK(0.892)	5	0.016371	64.6672	0.0548535	1.78592
1387	hsa04662	B cell receptor signaling pathway	FOS(36.201) <- HRAS(1.027) <- RASGRP3(3.564) <- SOS1(1.624) <- GRB2(1.613)	5	0.016402	69.526	0.0549055	1.7851
1388	hsa04210	Apoptosis	TP53(1.310) |- BCL2(0.266)	2	0.016413	24.2651	0.0549055	1.78481
1389	hsa04010	MAPK signaling pathway	ATF4(1.145) <- RPS6KA2(1.936) <- MAPK1(2.425) <- MAP2K1(1.162) <- MAP3K1(2.035) <- MAPK8IP3(2.166) <- MAPK8(2.355)	7	0.016422	73.2153	0.0549055	1.78457
1390	hsa05200	Pathways in cancer	IL8(4.276) <- ETS1(1.805) <- MAPK1(2.425) <- MAP2K1(1.162) <- ARAF(4.631) <- HRAS(1.027)	6	0.01646	59.885	0.054993	1.78357
1391	hsa04010	MAPK signaling pathway	ATF4(1.145) <- MKNK1(2.838) <- MAPK1(2.425) <- MAP2K1(1.162) <- MAP3K1(2.035) <- MAPK8IP3(2.166) <- MAP2K7(2.424) <- MAP3K12(6.718)	8	0.016498	79.9276	0.0550803	1.78257
1392	hsa04964	Proximal tubule bicarbonate reclamation	GLUD1(4.059) <- GLS2(2.715)	2	0.016545	22.9884	0.0551916	1.78133
1393	hsa04510	Focal adhesion	CCND3(1.559) <- JUN(4.179) <- MAPK8(2.355) <- RAP1B(1.462) <- RAPGEF1(3.209)	5	0.01656	66.646	0.0551916	1.78094
1394	hsa04910	Insulin signaling pathway	EIF4E2(1.993) <- MKNK1(2.838) <- MAPK1(2.425) <- MAP2K1(1.162) <- ARAF(4.631) <- HRAS(1.027) <- SOS1(1.624) <- GRB2(1.613) <- IRS1(4.186) <- INSR(1.320)	10	0.016567	99.2327	0.0551916	1.78076
1395	hsa04010	MAPK signaling pathway	PLA2G5(12.305) <- MAPK1(2.425) <- MAP2K1(1.162) <- RAF1(1.813) <- RRAS(1.890) <- RASGRF2(1.855) <- CACNA1B(4.574)	7	0.016621	83.3816	0.0552922	1.77934
1396	hsa04510	Focal adhesion	BAD(0.753) |- RAF1(1.813) <- HRAS(1.027) <- SOS1(1.624) <- GRB2(1.613) <- SHC3(1.838) <- PTK2(2.151) |- PTEN(0.599)	8	0.016621	75.6272	0.0552922	1.77934
1397	hsa04810	Regulation of actin cytoskeleton	CFL1(0.473) |- LIMK1(1.802) <- PAK3(2.780) <- RAC2(2.502) <- ARHGEF4(1.829) <- APC2(2.201)	6	0.016676	61.0698	0.0554355	1.77791
1398	hsa04912	GnRH signaling pathway	CAMK2B(4.502) <- CALML6(2.045) <- ITPR1(3.790) <- PLCB1(2.203) <- GNAQ(1.376) <- GNRHR(2.670) <- GNRH1(1.131)	7	0.01684	68.8268	0.0559002	1.77366
1399	hsa04666	Fc gamma R-mediated phagocytosis	ARPC4(0.276) <- WASL(0.319) <- PIP5K1A(0.273) <- ARF6(0.641) <- SYK(0.892)	5	0.016859	65.042	0.0559002	1.77317
1400	hsa05211	Renal cell carcinoma	PAK3(2.780) <- CDC42(4.771)	2	0.016868	23.2096	0.0559002	1.77294
1401	hsa04650	Natural killer cell mediated cytotoxicity	FAS(3.374) <- IFNGR1(2.086) <- IFNG(1.322) <- MAPK1(2.425) <- MAP2K1(1.162) <- ARAF(4.631) <- HRAS(1.027) <- SOS1(1.624) <- GRB2(1.613) <- LAT(1.781)	10	0.016876	97.0174	0.0559002	1.77273
1402	hsa04650	Natural killer cell mediated cytotoxicity	FAS(3.374) <- IFNGR1(2.086) <- IFNG(1.322) <- MAPK1(2.425) <- MAP2K1(1.162) <- ARAF(4.631) <- HRAS(1.027) <- SOS1(1.624) <- GRB2(1.613) <- LAT(1.781)	10	0.016876	97.0174	0.0559002	1.77273
1403	hsa04510	Focal adhesion	ACTB(1.336) <- MYL9(9.088) <- MYLK(2.873) |- PAK1(0.479) <- RAC1(0.506) <- VAV3(0.220) <- PIK3CA(0.851)	7	0.016951	91.2116	0.0561087	1.7708
1404	hsa04650	Natural killer cell mediated cytotoxicity	TNF(1.009) <- MAPK1(2.425) <- MAP2K1(1.162) <- ARAF(4.631) <- HRAS(1.027) <- SOS1(1.624) <- GRB2(1.613) <- LCP2(2.682)	8	0.017009	77.9576	0.0562605	1.76932
1405	hsa04010	MAPK signaling pathway	ELK1(2.593) <- MAPK1(2.425) |- DUSP3(0.792)	3	0.017075	32.7477	0.0563985	1.76764
1406	hsa04144	Endocytosis	STAM2(0.633) <- HGS(0.368)	2	0.017075	22.3235	0.0563985	1.76764
1407	hsa04012	ErbB signaling pathway	ELK1(2.593) <- MAPK1(2.425) <- MAP2K1(1.162) <- ARAF(4.631) <- HRAS(1.027) <- SOS1(1.624) <- GRB2(1.613) <- SHC3(1.838)	8	0.017144	83.5782	0.0565658	1.76589
1408	hsa04010	MAPK signaling pathway	RELA(1.663) <- MAP3K14(1.789) <- MAP3K1(2.035) <- MAPK8IP3(2.166) <- MAPK8(2.355) |- HSPA1B(0.341)	6	0.01715	61.7982	0.0565658	1.76574
1409	hsa05200	Pathways in cancer	CCND1(1.180) <- MYC(3.052) <- MAPK1(2.425) <- MAP2K1(1.162) <- ARAF(4.631) <- HRAS(1.027) <- SOS1(1.624) <- GRB2(1.613)	8	0.017164	80.7745	0.0565718	1.76538
1410	hsa04630	Jak-STAT signaling pathway	AKT3(0.391) <- PIK3CA(0.851) <- JAK1(0.472) <- STAM2(0.633)	4	0.017184	46.654	0.0565975	1.76488
1411	hsa04650	Natural killer cell mediated cytotoxicity	TNF(1.009) <- MAPK1(2.425) <- MAP2K1(1.162) <- ARAF(4.631) <- HRAS(1.027) <- SOS1(1.624) <- GRB2(1.613) <- LAT(1.781)	8	0.017202	77.4157	0.0566166	1.76442
1412	hsa04010	MAPK signaling pathway	MAPT(4.019) <- MAPK1(2.425) <- MAP2K1(1.162) <- MAP3K1(2.035) <- MAPK8IP3(2.166) <- MAP2K7(2.424) |- PPM1A(0.386)	7	0.017238	70.1145	0.056695	1.76351
1413	hsa04810	Regulation of actin cytoskeleton	IQGAP3(2.005) <- RAC2(2.502) <- ARHGEF6(2.174) <- PAK3(2.780) <- CDC42(4.771) <- FGD1(1.362)	6	0.017271	65.7688	0.0567633	1.76268
1414	hsa04012	ErbB signaling pathway	ELK1(2.593) <- MAPK1(2.425) <- MAP2K1(1.162) <- ARAF(4.631) <- HRAS(1.027) <- SOS1(1.624) <- GRB2(1.613) <- SHC3(1.838)	8	0.017345	83.5782	0.0569662	1.76083
1415	hsa04912	GnRH signaling pathway	ELK1(2.593) <- MAPK1(2.425) <- MAP2K1(1.162) <- RAF1(1.813) <- HRAS(1.027) <- SOS1(1.624) <- GRB2(1.613)	7	0.01738	69.273	0.0570408	1.75995
1416	hsa04115	p53 signaling pathway	SIAH1(1.397) <- TP53(1.310) <- ATM(1.918)	3	0.017426	31.0272	0.0571514	1.7588
1417	hsa04722	Neurotrophin signaling pathway	GSK3B(0.735) |- AKT1(1.297) <- PIK3CG(3.224) <- HRAS(1.027) |- MAPK3(0.739) <- MAP2K2(0.625) <- PRKCD(0.780)	7	0.017462	69.877	0.057229	1.75791
1418	hsa05014	Amyotrophic lateral sclerosis (ALS)	NEFH(7.564) <- MAPK12(1.277) <- MAP2K3(1.030) <- MAP3K5(1.143) <- DAXX(1.204) <- TNFRSF1B(1.513) <- TNF(1.009)	7	0.017483	68.485	0.05724	1.75738
1419	hsa04210	Apoptosis	BAD(0.753) |- AKT1(1.297) <- PIK3CG(3.224) <- CSF2RB(1.970) <- IL3(2.246)	5	0.01749	52.7918	0.05724	1.75721
1420	hsa04630	Jak-STAT signaling pathway	CCND3(1.559) <- STAT5A(1.994) <- JAK3(3.546) |- CBLC(0.361)	4	0.01753	45.209	0.0572531	1.75622
1421	hsa04650	Natural killer cell mediated cytotoxicity	FAS(3.374) <- IFNGR1(2.086) <- IFNG(1.322) <- MAPK1(2.425) <- MAP2K1(1.162) <- ARAF(4.631) <- HRAS(1.027) <- SOS1(1.624) <- GRB2(1.613) <- LAT(1.781)	10	0.017531	97.0174	0.0572531	1.75619
1422	hsa04650	Natural killer cell mediated cytotoxicity	FAS(3.374) <- IFNGR1(2.086) <- IFNG(1.322) <- MAPK1(2.425) <- MAP2K1(1.162) <- ARAF(4.631) <- HRAS(1.027) <- SOS1(1.624) <- GRB2(1.613) <- LAT(1.781)	10	0.017531	97.0174	0.0572531	1.75619
1423	hsa04810	Regulation of actin cytoskeleton	ARPC5(1.701) <- WAS(2.084) <- CDC42(4.771) <- FGD1(1.362)	4	0.017621	42.0079	0.0574658	1.75397
1424	hsa04012	ErbB signaling pathway	ELK1(2.593) <- MAPK1(2.425) <- MAP2K1(1.162) <- ARAF(4.631) <- HRAS(1.027) <- SOS1(1.624) <- GRB2(1.613) <- SHC3(1.838)	8	0.017652	83.5782	0.0574658	1.75321
1425	hsa04650	Natural killer cell mediated cytotoxicity	FAS(3.374) <- IFNGR1(2.086) <- IFNG(1.322) <- MAPK1(2.425) <- MAP2K1(1.162) <- ARAF(4.631) <- HRAS(1.027) <- SOS1(1.624) <- GRB2(1.613) <- LAT(1.781)	10	0.017656	97.0174	0.0574658	1.75311
1426	hsa04650	Natural killer cell mediated cytotoxicity	FAS(3.374) <- IFNGR1(2.086) <- IFNG(1.322) <- MAPK1(2.425) <- MAP2K1(1.162) <- ARAF(4.631) <- HRAS(1.027) <- SOS1(1.624) <- GRB2(1.613) <- LAT(1.781)	10	0.017656	97.0174	0.0574658	1.75311
1427	hsa04650	Natural killer cell mediated cytotoxicity	TNF(1.009) <- MAPK1(2.425) <- MAP2K1(1.162) <- ARAF(4.631) <- HRAS(1.027) <- SOS1(1.624) <- GRB2(1.613) <- LCP2(2.682)	8	0.017658	77.9576	0.0574658	1.75306
1428	hsa04012	ErbB signaling pathway	ELK1(2.593) <- MAPK1(2.425) <- MAP2K1(1.162) <- ARAF(4.631) <- HRAS(1.027) <- SOS1(1.624) <- GRB2(1.613) <- SHC3(1.838)	8	0.017718	83.5782	0.0576207	1.75159
1429	hsa04650	Natural killer cell mediated cytotoxicity	FAS(3.374) <- IFNGR1(2.086) <- IFNG(1.322) <- MAPK1(2.425) <- MAP2K1(1.162) <- ARAF(4.631) <- HRAS(1.027) <- SOS1(1.624) <- GRB2(1.613) <- LAT(1.781)	10	0.017748	97.0174	0.0576376	1.75085
1430	hsa04650	Natural killer cell mediated cytotoxicity	FAS(3.374) <- IFNGR1(2.086) <- IFNG(1.322) <- MAPK1(2.425) <- MAP2K1(1.162) <- ARAF(4.631) <- HRAS(1.027) <- SOS1(1.624) <- GRB2(1.613) <- LAT(1.781)	10	0.017748	97.0174	0.0576376	1.75085
1431	hsa04010	MAPK signaling pathway	JUN(4.179) <- MAPK8(2.355) <- MAP2K7(2.424)	3	0.017853	43.4823	0.0579025	1.74829
1432	hsa04510	Focal adhesion	BAD(0.753) |- MAP2K1(1.162) <- PAK3(2.780) <- CDC42(4.771)	4	0.017861	42.7229	0.0579025	1.74809
1433	hsa04010	MAPK signaling pathway	RELA(1.663) <- MAP3K14(1.789) <- MAP3K1(2.035) <- MAPK8IP3(2.166) <- MAPK8(2.355) <- MAPK8IP2(1.465)	6	0.017867	59.7989	0.0579025	1.74795
1434	hsa05120	Epithelial cell signaling in Helicobacter pylori infection	IL8(4.276) <- RELA(1.663) <- NFKBIA(1.558) <- IKBKB(1.608)	4	0.017882	43.8063	0.0579107	1.74758
1435	hsa04916	Melanogenesis	PRKACA(1.130) <- PRKCA(3.061) <- PLCB1(2.203) <- GNAO1(7.981)	4	0.017919	46.457	0.0579901	1.74669
1436	hsa04520	Adherens junction	SMAD3(1.515) <- TGFBR2(1.728)	2	0.017958	20.8377	0.0580759	1.74574
1437	hsa04010	MAPK signaling pathway	CDC25B(2.093) <- MAPK12(1.277) <- MAP2K3(1.030) <- MAP3K5(1.143) <- TRAF2(1.620) <- TNFRSF1A(1.159) <- TNF(1.009)	7	0.018017	65.3321	0.0582261	1.74432
1438	hsa04650	Natural killer cell mediated cytotoxicity	TNF(1.009) <- MAPK1(2.425) <- MAP2K1(1.162) <- ARAF(4.631) <- HRAS(1.027) <- SOS1(1.624) <- GRB2(1.613) <- LCP2(2.682)	8	0.018097	77.9576	0.058444	1.74239
1439	hsa04010	MAPK signaling pathway	TP53(1.310) <- MAPK8(2.355) <- MAPK8IP2(1.465)	3	0.018127	31.4253	0.0584442	1.74167
1440	hsa04310	Wnt signaling pathway	FOSL1(2.269) <- TCF7L1(2.735) <- CTNNB1(2.562) |- GSK3B(0.735) |- DVL3(1.608)	5	0.018131	60.9291	0.0584442	1.74158
1441	hsa04910	Insulin signaling pathway	LIPE(1.121) <- PRKAR2B(1.946)	2	0.018143	21.3476	0.0584442	1.74129
1442	hsa04010	MAPK signaling pathway	ELK1(2.593) <- MAPK1(2.425) <- MAP2K1(1.162) <- MAP3K1(2.035) <- MAPK8IP3(2.166) <- MAP3K11(1.159) <- MAP4K1(6.424) <- MAPK8IP2(1.465)	8	0.018149	80.9242	0.0584442	1.74115
1443	hsa04650	Natural killer cell mediated cytotoxicity	TNF(1.009) <- MAPK1(2.425) <- MAP2K1(1.162) <- ARAF(4.631) <- HRAS(1.027) <- SOS1(1.624) <- GRB2(1.613) <- LCP2(2.682)	8	0.01816	77.9576	0.0584442	1.74088
1444	hsa04060	Cytokine-cytokine receptor interaction	CCR3(0.794) <- CCL15(0.458)	2	0.018178	21.3064	0.0584617	1.74045
1445	hsa04630	Jak-STAT signaling pathway	SPRY1(1.779) <- SOS1(1.624)	2	0.018273	23.8401	0.0587265	1.73819
1446	hsa04666	Fc gamma R-mediated phagocytosis	RPS6KB1(1.426) <- AKT1(1.297) <- PIK3CG(3.224) <- LAT(1.781)	4	0.01837	42.9377	0.0589714	1.73589
1447	hsa05200	Pathways in cancer	CDK4(1.315) <- MYC(3.052) <- MAPK1(2.425) <- MAP2K1(1.162) <- ARAF(4.631) <- HRAS(1.027)	6	0.018383	62.3965	0.0589714	1.73558
1448	hsa04660	T cell receptor signaling pathway	FOS(36.201) <- HRAS(1.027) <- RASGRP1(2.120) <- PLCG1(1.780) <- TEC(1.968)	5	0.0184	65.9088	0.0589714	1.73518
1449	hsa04010	MAPK signaling pathway	RELA(1.663) <- MAP3K14(1.789) <- MAP3K1(2.035) <- CDC42(4.771)	4	0.0184	42.3353	0.0589714	1.73518
1450	hsa04650	Natural killer cell mediated cytotoxicity	CSF2(1.879) <- MAPK1(2.425) <- MAP2K1(1.162) <- ARAF(4.631) <- HRAS(1.027) <- SOS1(1.624) <- GRB2(1.613) <- LAT(1.781)	8	0.018438	76.6854	0.0590525	1.73429
1451	hsa04010	MAPK signaling pathway	ATF4(1.145) <- MKNK1(2.838) <- MAPK1(2.425) <- MAP2K1(1.162) <- RAF1(1.813) <- RRAS(1.890) |- NF1(0.369)	7	0.018494	71.3236	0.059191	1.73297
1452	hsa04010	MAPK signaling pathway	ELK4(0.391) <- MAPK3(0.739) <- MAP2K2(0.625) <- MOS(0.447) <- NRAS(0.578) |- RASA2(1.345) <- GNA12(3.556)	7	0.018521	73.5314	0.0591966	1.73234
1453	hsa05020	Prion diseases	BAX(0.664) |- PRNP(2.541)	2	0.018524	23.0955	0.0591966	1.73227
1454	hsa04010	MAPK signaling pathway	ELK4(0.391) <- MAPK3(0.739) <- MAP2K2(0.625) <- MOS(0.447) <- NRAS(0.578) |- RASA1(1.474)	6	0.018534	63.6819	0.0591966	1.73203
1455	hsa04722	Neurotrophin signaling pathway	BAD(0.753) |- AKT1(1.297) <- PIK3CG(3.224) <- HRAS(1.027) |- MAPK3(0.739) <- MAP2K2(0.625) <- BRAF(0.710) <- RAP1A(0.604)	8	0.018598	78.2909	0.0593258	1.73053
1456	hsa04210	Apoptosis	CASP6(0.441) <- CASP3(0.570) <- CASP9(0.764) |- BIRC3(2.201)	4	0.0186	44.7331	0.0593258	1.73049
1457	hsa05200	Pathways in cancer	RXRB(0.447) <- PAX8(0.170)	2	0.018711	25.0083	0.059598	1.7279
1458	hsa05216	Thyroid cancer	RXRB(0.447) <- PAX8(0.170)	2	0.018711	25.0083	0.059598	1.7279
1459	hsa04910	Insulin signaling pathway	EIF4E2(1.993) <- MKNK1(2.838) <- MAPK1(2.425) <- MAP2K1(1.162) <- ARAF(4.631) <- HRAS(1.027) <- SOS1(1.624) <- GRB2(1.613) <- SHC3(1.838) <- INSR(1.320) |- SOCS4(0.493)	11	0.018758	105.003	0.0597068	1.72681
1460	hsa04912	GnRH signaling pathway	ELK1(2.593) <- MAPK1(2.425) <- MAP2K1(1.162) <- RAF1(1.813) <- HRAS(1.027) <- SOS1(1.624) <- GRB2(1.613)	7	0.018847	69.273	0.059949	1.72476
1461	hsa04520	Adherens junction	TJP1(1.394) <- CTNNA2(4.108)	2	0.018893	22.1051	0.0600541	1.7237
1462	hsa05200	Pathways in cancer	IL8(4.276) <- ETS1(1.805) <- MAPK1(2.425) <- MAP2K1(1.162) <- ARAF(4.631) <- HRAS(1.027) <- NTRK1(1.225)	7	0.018912	68.4716	0.0600734	1.72326
1463	hsa04510	Focal adhesion	CCND3(1.559) <- ELK1(2.593) <- MAPK1(2.425) <- MAP2K1(1.162) <- PAK3(2.780) <- RAC2(2.502) <- DOCK1(1.866)	7	0.019005	74.3578	0.0603086	1.72113
1464	hsa04662	B cell receptor signaling pathway	FOS(36.201) <- HRAS(1.027) <- RASGRP3(3.564) <- PLCG2(1.568) <- BTK(1.845)	5	0.019012	68.6663	0.0603086	1.72097
1465	hsa04012	ErbB signaling pathway	ELK1(2.593) <- MAPK1(2.425) <- MAP2K1(1.162) <- ARAF(4.631) <- HRAS(1.027) <- SOS1(1.624) <- GRB2(1.613) <- SHC3(1.838)	8	0.019102	83.5782	0.0605431	1.71892
1466	hsa03320	PPAR signaling pathway	FABP4(14.057) <- RXRG(1.379)	2	0.019112	32.4248	0.0605431	1.71869
1467	hsa04910	Insulin signaling pathway	ELK1(2.593) <- MAPK1(2.425) <- MAP2K1(1.162) <- ARAF(4.631) <- HRAS(1.027) <- SOS1(1.624) <- GRB2(1.613) <- SHC3(1.838) <- INSR(1.320)	9	0.019214	91.9912	0.0608247	1.71638
1468	hsa05223	Non-small cell lung cancer	CCND1(1.180) <- MAPK1(2.425) <- MAP2K1(1.162) <- ARAF(4.631) <- PRKCA(3.061)	5	0.019233	51.8608	0.0608434	1.71595
1469	hsa04010	MAPK signaling pathway	PLA2G5(12.305) <- MAPK1(2.425) <- MAP2K1(1.162) <- MAP3K1(2.035) <- MAPK8IP3(2.166) <- MAPK8(2.355) <- MAP2K7(2.424) <- MAP3K11(1.159) <- MAPK8IP2(1.465)	9	0.019251	95.4033	0.060855	1.71555
1470	hsa05120	Epithelial cell signaling in Helicobacter pylori infection	TJP1(1.394) <- JAM2(2.376)	2	0.019274	21.0501	0.060855	1.71503
1471	hsa04012	ErbB signaling pathway	MYC(3.052) <- MAPK1(2.425) <- MAP2K1(1.162) <- ARAF(4.631) <- HRAS(1.027) <- SOS1(1.624) <- GRB2(1.613) <- SHC3(1.838)	8	0.019276	81.4501	0.060855	1.71498
1472	hsa04010	MAPK signaling pathway	MYC(3.052) <- MAPK1(2.425) <- MAP2K1(1.162) <- MAP3K1(2.035) <- MAPK8IP3(2.166) <- MAPK8(2.355) |- HSPA1B(0.341)	7	0.019301	71.1488	0.0608926	1.71442
1473	hsa04012	ErbB signaling pathway	ELK1(2.593) <- MAPK1(2.425) <- MAP2K1(1.162) <- ARAF(4.631) <- HRAS(1.027) <- SOS1(1.624) <- GRB2(1.613) <- SHC3(1.838)	8	0.019347	83.5782	0.0609962	1.71339
1474	hsa04010	MAPK signaling pathway	PLA2G5(12.305) <- MAPK1(2.425) <- MAP2K1(1.162) <- MAP3K1(2.035) <- MAPK8IP3(2.166) <- MAPK8(2.355) <- MAP2K7(2.424) <- MAP3K11(1.159) <- MAP4K1(6.424) <- MAPK8IP2(1.465)	10	0.019402	107.018	0.0611281	1.71215
1475	hsa04666	Fc gamma R-mediated phagocytosis	ARPC4(0.276) <- WASL(0.319) <- PIP5K1A(0.273) <- ARF6(0.641) <- SYK(0.892)	5	0.019437	65.042	0.0611932	1.71137
1476	hsa05140	Leishmaniasis	STAT1(0.620) <- JAK1(0.472) |- PTPN6(1.791)	3	0.019449	31.5786	0.0611932	1.7111
1477	hsa04115	p53 signaling pathway	GADD45G(1.097) <- TP53(1.310) <- ATM(1.918)	3	0.019463	30.8741	0.0611958	1.71079
1478	hsa04510	Focal adhesion	CCND3(1.559) <- JUN(4.179) <- MAPK8(2.355) <- RAC2(2.502) <- DOCK1(1.866)	5	0.019505	62.6285	0.0612863	1.70985
1479	hsa04010	MAPK signaling pathway	PLA2G5(12.305) <- MAPK1(2.425) <- MAP2K1(1.162) <- MAP3K1(2.035) <- TRAF2(1.620) <- TNFRSF1A(1.159) <- TNF(1.009)	7	0.019526	73.4629	0.0612945	1.70939
1480	hsa04012	ErbB signaling pathway	MYC(3.052) <- MAPK1(2.425) <- MAP2K1(1.162) <- ARAF(4.631) <- HRAS(1.027) <- SOS1(1.624) <- GRB2(1.613) <- SHC3(1.838)	8	0.019534	81.4501	0.0612945	1.70921
1481	hsa04010	MAPK signaling pathway	ATF4(1.145) <- RPS6KA2(1.936) <- MAPK1(2.425) <- MAP2K1(1.162) <- MAP3K1(2.035) <- MAPK8IP3(2.166) <- MAPK8(2.355) <- MAP2K7(2.424)	8	0.019553	84.1412	0.0613127	1.70879
1482	hsa04510	Focal adhesion	CCND3(1.559) <- JUN(4.179) <- MAPK8(2.355) <- RAC2(2.502) <- DOCK1(1.866)	5	0.019616	62.6285	0.0614688	1.70739
1483	hsa04630	Jak-STAT signaling pathway	PTPN11(0.417) <- JAK1(0.472) <- IL20RA(0.319) |- SOCS3(8.843) <- STAT5A(1.994)	5	0.019637	64.7295	0.0614931	1.70692
1484	hsa05200	Pathways in cancer	CDK4(1.315) <- ETS1(1.805) <- MAPK1(2.425) <- MAP2K1(1.162) <- ARAF(4.631) <- HRAS(1.027) <- SOS1(1.624) <- GRB2(1.613)	8	0.019657	77.901	0.0615142	1.70648
1485	hsa04010	MAPK signaling pathway	PLA2G12B(0.539) <- MAPK3(0.739) <- MAP2K2(0.625) <- MOS(0.447) <- NRAS(0.578) |- RASA2(1.345) <- GNA12(3.556)	7	0.019735	74.8601	0.0616752	1.70476
1486	hsa04010	MAPK signaling pathway	STMN1(1.147) <- MAPK1(2.425) <- MAP2K1(1.162) <- MAP3K1(2.035) <- TRAF2(1.620) <- TNFRSF1A(1.159) <- TNF(1.009)	7	0.019735	64.1396	0.0616752	1.70476
1487	hsa04662	B cell receptor signaling pathway	FOS(36.201) <- MAPK1(2.425) <- MAP2K1(1.162) <- RAF1(1.813) <- HRAS(1.027) <- RASGRP3(3.564) <- PLCG2(1.568) <- BTK(1.845)	8	0.019763	95.6407	0.0616859	1.70415
1488	hsa05215	Prostate cancer	TP53(1.310) |- EP300(0.739) |- CTNNB1(2.562) |- GSK3B(0.735) |- AKT1(1.297)	5	0.019765	57.7365	0.0616859	1.7041
1489	hsa04012	ErbB signaling pathway	MYC(3.052) <- MAPK1(2.425) <- MAP2K1(1.162) <- ARAF(4.631) <- HRAS(1.027) <- SOS1(1.624) <- GRB2(1.613) <- SHC3(1.838)	8	0.019782	81.4501	0.0616975	1.70373
1490	hsa04510	Focal adhesion	CCND3(1.559) <- JUN(4.179) <- MAPK8(2.355) <- RAC2(2.502) <- DOCK1(1.866)	5	0.01984	62.6285	0.0618369	1.70246
1491	hsa04012	ErbB signaling pathway	MYC(3.052) <- MAPK1(2.425) <- MAP2K1(1.162) <- ARAF(4.631) <- HRAS(1.027) <- SOS1(1.624) <- GRB2(1.613) <- SHC3(1.838)	8	0.019898	81.4501	0.0619065	1.70119
1492	hsa04012	ErbB signaling pathway	MYC(3.052) <- MAPK1(2.425) <- MAP2K1(1.162) <- ARAF(4.631) <- HRAS(1.027) <- SOS1(1.624) <- GRB2(1.613) <- SHC3(1.838)	8	0.019905	81.4501	0.0619065	1.70104
1493	hsa04662	B cell receptor signaling pathway	FOS(36.201) <- MAPK1(2.425) <- MAP2K1(1.162) <- RAF1(1.813) <- HRAS(1.027) <- RASGRP3(3.564) <- PLCG2(1.568) <- BTK(1.845)	8	0.01992	95.6407	0.0619065	1.70071
1494	hsa04114	Oocyte meiosis	CCNB2(0.661) |- ANAPC1(1.187)	2	0.019929	21.0904	0.0619065	1.70051
1495	hsa04114	Oocyte meiosis	CCNB2(0.661) |- ANAPC1(1.187)	2	0.019929	21.0904	0.0619065	1.70051
1496	hsa04510	Focal adhesion	CCND3(1.559) <- JUN(4.179) <- MAPK8(2.355) <- RAC2(2.502) <- DOCK1(1.866)	5	0.01997	62.6285	0.0619924	1.69962
1497	hsa04010	MAPK signaling pathway	ATF4(1.145) <- RPS6KA5(2.812) <- MAPK12(1.277) <- MAP2K3(1.030) <- MAP3K7(1.162) |- PPM1B(0.640)	6	0.020023	56.4821	0.0621154	1.69847
1498	hsa04660	T cell receptor signaling pathway	IKBKB(1.608) <- MAP3K7(1.162) <- MAP2K7(2.424)	3	0.020063	31.1702	0.062198	1.6976
1499	hsa04010	MAPK signaling pathway	MEF2C(3.007) <- MAPK12(1.277) <- MAP2K3(1.030) <- MAP3K5(1.143) <- DAXX(1.204) <- FAS(3.374) <- FASLG(2.096)	7	0.020082	65.7824	0.0622153	1.69719
1500	hsa04650	Natural killer cell mediated cytotoxicity	FAS(3.374) <- IFNGR1(2.086) <- IFNG(1.322) <- MAPK1(2.425) <- MAP2K1(1.162) <- ARAF(4.631) <- HRAS(1.027) <- SOS1(1.624) <- GRB2(1.613) <- SHC3(1.838)	10	0.020154	98.9902	0.0623968	1.69564
1501	hsa05010	Alzheimer\'s disease	BAD(0.753) <- PPP3CC(0.429) <- CALM1(0.722)	3	0.020177	31.4753	0.0624068	1.69514
1502	hsa04010	MAPK signaling pathway	RELA(1.663) <- MAP3K14(1.789) <- MAP3K7(1.162) |- PPM1B(0.640)	4	0.020187	40.7697	0.0624068	1.69493
1503	hsa04010	MAPK signaling pathway	ATF4(1.145) <- RPS6KA2(1.936) <- MAPK1(2.425) <- MAP2K1(1.162) <- MAP3K1(2.035) <- MAPK8IP3(2.166) <- MAPK8(2.355)	7	0.020201	73.2153	0.0624068	1.69463
1504	hsa04010	MAPK signaling pathway	PLA2G12B(0.539) <- MAPK3(0.739) <- MAP2K2(0.625) <- MOS(0.447) <- NRAS(0.578) <- RASGRF1(0.335) <- CACNA1G(0.224)	7	0.020211	79.3025	0.0624068	1.69441
1505	hsa04010	MAPK signaling pathway	ATF4(1.145) <- RPS6KA2(1.936) <- MAPK1(2.425) <- MAP2K1(1.162) <- RAF1(1.813) <- RRAS(1.890)	6	0.020234	66.1802	0.0624363	1.69392
1506	hsa04666	Fc gamma R-mediated phagocytosis	ARPC4(0.276) <- WASF2(0.765) <- RAC1(0.506) <- VAV3(0.220) <- SYK(0.892)	5	0.020259	64.6672	0.062472	1.69338
1507	hsa04510	Focal adhesion	CCND3(1.559) <- ELK1(2.593) <- MAPK1(2.425) <- MAP2K1(1.162) <- PAK3(2.780) <- RAC2(2.502) <- DOCK1(1.866)	7	0.020299	74.3578	0.0625538	1.69253
1508	hsa04360	Axon guidance	PAK3(2.780) <- RAC2(2.502) |- NGEF(0.450) <- EPHA5(0.186) <- EFNA3(0.492)	5	0.020336	58.7548	0.0626262	1.69173
1509	hsa04010	MAPK signaling pathway	PLA2G5(12.305) <- MAPK1(2.425) <- MAP2K1(1.162) <- MAP3K1(2.035) <- MAPK8IP3(2.166) <- MAPK8(2.355)	6	0.020359	65.6616	0.0626479	1.69124
1510	hsa04510	Focal adhesion	CCND3(1.559) <- ELK1(2.593) <- MAPK1(2.425) <- MAP2K1(1.162) <- PAK3(2.780) <- RAC2(2.502) <- DOCK1(1.866)	7	0.02037	74.3578	0.0626479	1.69101
1511	hsa04650	Natural killer cell mediated cytotoxicity	FAS(3.374) <- IFNGR1(2.086) <- IFNG(1.322) <- MAPK1(2.425) <- MAP2K1(1.162) <- ARAF(4.631) <- HRAS(1.027) <- SOS1(1.624) <- GRB2(1.613) <- LCP2(2.682)	10	0.0204	97.5593	0.0626986	1.69037
1512	hsa04010	MAPK signaling pathway	MYC(3.052) <- MAPK1(2.425) <- MAP2K1(1.162) <- MAP3K1(2.035) <- MAPK8IP3(2.166) <- MAP2K7(2.424) <- MAPK8IP2(1.465)	7	0.020418	68.6687	0.0627109	1.68999
1513	hsa04510	Focal adhesion	CCND3(1.559) <- ELK1(2.593) <- MAPK1(2.425) <- MAP2K1(1.162) <- PAK3(2.780) <- RAC2(2.502) <- DOCK1(1.866)	7	0.020431	74.3578	0.0627109	1.68971
1514	hsa04310	Wnt signaling pathway	FOSL1(2.269) <- TCF7L1(2.735) <- CTNNB1(2.562) |- GSK3B(0.735) |- DVL3(1.608)	5	0.020465	60.9291	0.0627415	1.68899
1515	hsa05200	Pathways in cancer	CCND1(1.180) <- MYC(3.052) <- MAPK1(2.425) <- MAP2K1(1.162) <- ARAF(4.631) <- HRAS(1.027)	6	0.020468	62.0276	0.0627415	1.68892
1516	hsa05219	Bladder cancer	RPS6KA5(2.812) <- MAPK1(2.425) <- MAP2K1(1.162) <- ARAF(4.631) <- HRAS(1.027) <- FGFR3(1.034)	6	0.020483	57.6436	0.0627461	1.68861
1517	hsa04660	T cell receptor signaling pathway	NFATC4(2.362) |- GSK3B(0.735) |- AKT1(1.297) <- PIK3CG(3.224) <- CD28(1.666)	5	0.020698	52.1181	0.0633629	1.68407
1518	hsa04310	Wnt signaling pathway	CSNK2A2(1.276) <- DVL3(1.608) <- FZD10(6.256)	3	0.020735	42.2784	0.0634293	1.6833
1519	hsa04916	Melanogenesis	TYRP1(1.816) <- MITF(2.570) <- MAPK1(2.425) <- MAP2K1(1.162) <- RAF1(1.813) <- HRAS(1.027) <- KIT(1.430)	7	0.020747	71.3454	0.0634293	1.68304
1520	hsa04910	Insulin signaling pathway	HK3(1.816) <- SREBF1(1.348) <- PRKCZ(1.974) <- PIK3CG(3.224) <- IRS1(4.186) <- INSR(1.320)	6	0.020787	66.6311	0.0634802	1.68221
1521	hsa04910	Insulin signaling pathway	EIF4E2(1.993) <- MKNK1(2.838) <- MAPK1(2.425) <- MAP2K1(1.162) <- ARAF(4.631) <- HRAS(1.027) <- SOS1(1.624) <- GRB2(1.613) <- IRS1(4.186)	9	0.020791	90.695	0.0634802	1.68212
1522	hsa04650	Natural killer cell mediated cytotoxicity	FAS(3.374) <- IFNGR1(2.086) <- IFNG(1.322) <- MAPK1(2.425) <- MAP2K1(1.162) <- ARAF(4.631) <- HRAS(1.027) <- SOS1(1.624) <- GRB2(1.613) <- SHC3(1.838)	10	0.020908	98.9902	0.0637955	1.67969
1523	hsa04520	Adherens junction	CTNNB1(2.562) <- PTPRB(1.528)	2	0.02093	21.8809	0.0638207	1.67923
1524	hsa05012	Parkinson\'s disease	UBB(0.991) <- UBE2L3(0.809)	2	0.02097	21.2986	0.0638474	1.6784
1525	hsa04062	Chemokine signaling pathway	WAS(2.084) <- CDC42(4.771) <- VAV1(1.945) <- ITK(1.695) <- FGR(2.477) <- GNAI2(2.965) <- CXCR4(4.417) <- ARRB2(1.627)	8	0.020971	82.9283	0.0638474	1.67838
1526	hsa04650	Natural killer cell mediated cytotoxicity	FAS(3.374) <- IFNGR1(2.086) <- IFNG(1.322) <- MAPK1(2.425) <- MAP2K1(1.162) <- ARAF(4.631) <- HRAS(1.027) <- SOS1(1.624) <- GRB2(1.613) <- SHC3(1.838)	10	0.02098	98.9902	0.0638474	1.67819
1527	hsa04650	Natural killer cell mediated cytotoxicity	FAS(3.374) <- IFNGR1(2.086) <- IFNG(1.322) <- MAPK1(2.425) <- MAP2K1(1.162) <- ARAF(4.631) <- HRAS(1.027) <- SOS1(1.624) <- GRB2(1.613) <- SHC3(1.838)	10	0.021001	98.9902	0.0638694	1.67776
1528	hsa05014	Amyotrophic lateral sclerosis (ALS)	NEFH(7.564) <- PRPH(9.916)	2	0.021035	36.1316	0.0639044	1.67706
1529	hsa04623	Cytosolic DNA-sensing pathway	IRF3(1.506) <- TBK1(1.070) <- ZBP1(1.663)	3	0.02104	30.4813	0.0639044	1.67695
1530	hsa04510	Focal adhesion	ACTB(1.336) <- MYL9(9.088) <- MYLK(2.873) |- PAK1(0.479) <- RAC1(0.506)	5	0.021125	66.8538	0.0641206	1.6752
1531	hsa04080	Neuroactive ligand-receptor interaction	PARD3(2.457) <- CTSG(3.380)	2	0.021175	22.4936	0.0642036	1.67418
1532	hsa04010	MAPK signaling pathway	RELA(1.663) <- MAP3K14(1.789) <- MAP3K1(2.035) <- TRAF2(1.620) <- TNFRSF1A(1.159) <- TNF(1.009)	6	0.02118	58.2518	0.0642036	1.67407
1533	hsa04650	Natural killer cell mediated cytotoxicity	TNF(1.009) <- MAPK1(2.425) <- MAP2K1(1.162) <- ARAF(4.631) <- HRAS(1.027) <- SOS1(1.624) <- GRB2(1.613) <- LCP2(2.682)	8	0.021207	77.9576	0.0642289	1.67352
1534	hsa04012	ErbB signaling pathway	MYC(3.052) <- MAPK1(2.425) <- MAP2K1(1.162) <- ARAF(4.631) <- HRAS(1.027) <- SOS1(1.624) <- GRB2(1.613) <- SHC3(1.838)	8	0.021216	81.4501	0.0642289	1.67334
1535	hsa04520	Adherens junction	TJP1(1.394) <- ACTB(1.336) <- WAS(2.084) <- CDC42(4.771) <- FARP2(1.893) <- SRC(2.381) <- PVRL1(1.735)	7	0.021232	68.572	0.0642354	1.67301
1536	hsa04740	Olfactory transduction	PDC(4.610) <- PRKACA(1.130) <- ADCY3(1.688) <- GNAL(1.583) <- OR51E2(8.759)	5	0.02133	56.463	0.0644899	1.67101
1537	hsa04010	MAPK signaling pathway	ELK4(0.391) <- MAPK13(0.443) |- PTPN5(1.334)	3	0.021373	33.3095	0.0645513	1.67013
1538	hsa04662	B cell receptor signaling pathway	FOS(36.201) <- HRAS(1.027) <- RASGRP3(3.564) <- SOS1(1.624) <- GRB2(1.613)	5	0.021389	69.526	0.0645513	1.66981
1539	hsa04010	MAPK signaling pathway	DDIT3(1.436) <- MAPK12(1.277) <- MAP2K3(1.030) <- MAP3K5(1.143) <- DAXX(1.204) <- FAS(3.374) <- FASLG(2.096)	7	0.021392	65.438	0.0645513	1.66975
1540	hsa04650	Natural killer cell mediated cytotoxicity	FAS(3.374) <- IFNGR1(2.086) <- IFNG(1.322) <- MAPK1(2.425) <- MAP2K1(1.162) <- ARAF(4.631) <- HRAS(1.027) <- SOS1(1.624) <- GRB2(1.613) <- LCP2(2.682)	10	0.021436	97.5593	0.0645708	1.66886
1541	hsa04744	Phototransduction	PDE6B(0.330) <- GNGT1(0.483) |- RGS9(1.992)	3	0.021455	38.4004	0.0645708	1.66847
1542	hsa04650	Natural killer cell mediated cytotoxicity	FAS(3.374) <- IFNGR1(2.086) <- IFNG(1.322) <- MAPK1(2.425) <- MAP2K1(1.162) <- ARAF(4.631) <- HRAS(1.027) <- SOS1(1.624) <- GRB2(1.613) <- LCP2(2.682)	10	0.021456	97.5593	0.0645708	1.66845
1543	hsa04010	MAPK signaling pathway	PLA2G5(12.305) <- MAPK1(2.425) <- MAP2K1(1.162) <- MAP3K1(2.035) <- MAPK8IP3(2.166) <- MAPK8(2.355) <- MAP2K7(2.424) <- MAP3K12(6.718)	8	0.021456	91.0174	0.0645708	1.66845
1544	hsa04650	Natural killer cell mediated cytotoxicity	FAS(3.374) <- IFNGR1(2.086) <- IFNG(1.322) <- MAPK1(2.425) <- MAP2K1(1.162) <- ARAF(4.631) <- HRAS(1.027) <- SOS1(1.624) <- GRB2(1.613) <- LCP2(2.682)	10	0.021468	97.5593	0.0645708	1.66821
1545	hsa04510	Focal adhesion	ACTB(1.336) <- MYL9(9.088) <- MYLK(2.873) |- PAK1(0.479) <- RAC1(0.506)	5	0.021509	66.8538	0.0645995	1.66738
1546	hsa04510	Focal adhesion	ACTB(1.336) <- MYL9(9.088) <- MYLK(2.873) |- PAK1(0.479) <- RAC1(0.506)	5	0.021519	66.8538	0.0645995	1.66718
1547	hsa04650	Natural killer cell mediated cytotoxicity	CSF2(1.879) <- MAPK1(2.425) <- MAP2K1(1.162) <- ARAF(4.631) <- HRAS(1.027) <- SOS1(1.624) <- GRB2(1.613) <- LCP2(2.682)	8	0.02154	77.2273	0.0645995	1.66675
1548	hsa04630	Jak-STAT signaling pathway	PIM1(1.509) <- STAT5A(1.994) <- JAK3(3.546) |- CBLC(0.361)	4	0.021556	44.2618	0.0645995	1.66643
1549	hsa05200	Pathways in cancer	IL8(4.276) <- ETS1(1.805) <- MAPK1(2.425) <- MAP2K1(1.162) <- ARAF(4.631) <- HRAS(1.027) <- SOS1(1.624) <- GRB2(1.613)	8	0.02156	78.6319	0.0645995	1.66635
1550	hsa04510	Focal adhesion	ACTB(1.336) <- MYL9(9.088) <- MYLK(2.873) |- PAK1(0.479) <- RAC1(0.506)	5	0.021561	66.8538	0.0645995	1.66633
1551	hsa04662	B cell receptor signaling pathway	FOS(36.201) <- HRAS(1.027) <- RASGRP3(3.564) <- PLCG2(1.568)	4	0.021578	59.4988	0.0646088	1.66599
1552	hsa04810	Regulation of actin cytoskeleton	IQGAP2(0.564) <- RAC1(0.506) |- RHOA(4.286) <- ARHGEF12(4.697) <- GNA13(3.155) <- CD14(1.131)	6	0.021611	68.3482	0.0646574	1.66533
1553	hsa04060	Cytokine-cytokine receptor interaction	FLT4(2.935) <- FIGF(3.458)	2	0.021628	22.7978	0.0646574	1.66498
1554	hsa05200	Pathways in cancer	CCND1(1.180) <- ETS1(1.805) <- MAPK1(2.425) <- MAP2K1(1.162) <- ARAF(4.631) <- HRAS(1.027)	6	0.021636	58.7853	0.0646574	1.66482
1555	hsa04740	Olfactory transduction	PDC(4.610) <- PRKACA(1.130) <- ADCY3(1.688) <- GNAL(1.583) <- OR51E2(8.759)	5	0.021668	56.463	0.0647114	1.66418
1556	hsa04012	ErbB signaling pathway	MYC(3.052) <- MAPK1(2.425) <- MAP2K1(1.162) <- ARAF(4.631) <- HRAS(1.027) <- SOS1(1.624) <- GRB2(1.613) <- SHC3(1.838)	8	0.021814	81.4501	0.0650577	1.66126
1557	hsa04010	MAPK signaling pathway	MAPT(4.019) <- MAPK1(2.425) <- MAP2K1(1.162) <- MAP3K1(2.035) <- TRAF2(1.620) <- TNFRSF1A(1.159) <- TNF(1.009)	7	0.021827	66.1813	0.0650577	1.66101
1558	hsa05200	Pathways in cancer	CCND1(1.180) <- ETS1(1.805) <- MAPK1(2.425) <- MAP2K1(1.162) <- ARAF(4.631) <- HRAS(1.027) <- SOS1(1.624) <- GRB2(1.613)	8	0.021842	77.5322	0.0650577	1.66071
1559	hsa05214	Glioma	PIK3CG(3.224) <- MAP2K1(1.162) <- ARAF(4.631) <- HRAS(1.027) <- SOS1(1.624) <- GRB2(1.613) <- SHC3(1.838)	7	0.021849	71.388	0.0650577	1.66057
1560	hsa05120	Epithelial cell signaling in Helicobacter pylori infection	CCL5(1.306) <- RELA(1.663) <- NFKBIA(1.558) <- IKBKB(1.608)	4	0.021854	41.0075	0.0650577	1.66047
1561	hsa04010	MAPK signaling pathway	RELA(1.663) <- IKBKB(1.608) <- MAP3K1(2.035) <- TRAF2(1.620) <- TNFRSF1A(1.159) <- TNF(1.009)	6	0.021914	58.1923	0.0651617	1.65928
1562	hsa03320	PPAR signaling pathway	PCK2(0.570) <- RXRB(0.447)	2	0.021917	22.3934	0.0651617	1.65922
1563	hsa05100	Bacterial invasion of epithelial cells	DNM3(10.695) <- HCLS1(2.802) <- SRC(2.381)	3	0.021941	35.8151	0.0651704	1.65874
1564	hsa04664	Fc epsilon RI signaling pathway	PLA2G5(12.305) <- MAPK1(2.425) <- MAP2K1(1.162) <- RAF1(1.813) <- HRAS(1.027) <- SOS1(1.624) <- GRB2(1.613) <- LAT(1.781)	8	0.021948	81.7103	0.0651704	1.65861
1565	hsa04010	MAPK signaling pathway	ATF4(1.145) <- MKNK1(2.838) <- MAPK1(2.425) <- MAP2K1(1.162) <- MAP3K1(2.035) <- MAPK8IP3(2.166) <- MAP2K7(2.424) |- PPM1A(0.386)	8	0.022142	77.7469	0.0657044	1.65478
1566	hsa04210	Apoptosis	NFKBIA(1.558) <- RELA(1.663)	2	0.022313	20.673	0.0660431	1.65144
1567	hsa04920	Adipocytokine signaling pathway	NFKBIA(1.558) <- RELA(1.663)	2	0.022313	20.673	0.0660431	1.65144
1568	hsa05215	Prostate cancer	NFKBIA(1.558) <- RELA(1.663)	2	0.022313	20.673	0.0660431	1.65144
1569	hsa05220	Chronic myeloid leukemia	NFKBIA(1.558) <- RELA(1.663)	2	0.022313	20.673	0.0660431	1.65144
1570	hsa04810	Regulation of actin cytoskeleton	PIK3CG(3.224) <- TIAM2(5.768)	2	0.022359	25.2713	0.0661371	1.65055
1571	hsa05200	Pathways in cancer	IL8(4.276) <- FOS(36.201) <- MAPK1(2.425) |- DAPK1(0.438)	4	0.022448	60.6914	0.0663581	1.64882
1572	hsa04662	B cell receptor signaling pathway	FOS(36.201) <- HRAS(1.027) <- RASGRP3(3.564) <- PLCG2(1.568) <- BTK(1.845)	5	0.022493	68.6663	0.0664488	1.64795
1573	hsa04650	Natural killer cell mediated cytotoxicity	CSF2(1.879) <- MAPK1(2.425) <- MAP2K1(1.162) <- ARAF(4.631) <- HRAS(1.027) <- SOS1(1.624) <- GRB2(1.613) <- LCP2(2.682)	8	0.022511	77.2273	0.0664597	1.64761
1574	hsa04650	Natural killer cell mediated cytotoxicity	TNF(1.009) <- NFATC4(2.362) <- PPP3CA(2.281) <- PLCG1(1.780) <- LAT(1.781) <- CD244(3.878) <- CD48(2.180)	7	0.022558	71.0249	0.0665561	1.6467
1575	hsa04060	Cytokine-cytokine receptor interaction	CSF1R(1.949) <- CSF1(1.466)	2	0.022638	21.0984	0.0666727	1.64516
1576	hsa04650	Natural killer cell mediated cytotoxicity	CSF2(1.879) <- MAPK1(2.425) <- MAP2K1(1.162) <- ARAF(4.631) <- HRAS(1.027) <- SOS1(1.624) <- GRB2(1.613) <- LAT(1.781)	8	0.022661	76.6854	0.0666727	1.64472
1577	hsa04650	Natural killer cell mediated cytotoxicity	CSF2(1.879) <- MAPK1(2.425) <- MAP2K1(1.162) <- ARAF(4.631) <- HRAS(1.027) <- SOS1(1.624) <- GRB2(1.613) <- LAT(1.781)	8	0.022661	76.6854	0.0666727	1.64472
1578	hsa04010	MAPK signaling pathway	MYC(3.052) <- MAPK1(2.425) <- MAP2K1(1.162) <- RAF1(1.813) <- RRAS(1.890) <- SOS1(1.624)	6	0.022673	61.3184	0.0666727	1.64449
1579	hsa05200	Pathways in cancer	CDK4(1.315) <- ETS1(1.805) <- MAPK1(2.425) <- MAP2K1(1.162) <- ARAF(4.631) <- HRAS(1.027)	6	0.022684	59.1542	0.0666727	1.64428
1580	hsa04012	ErbB signaling pathway	CDKN1A(1.707) |- AKT3(0.391) <- PIK3CA(0.851) <- ERBB3(0.436) <- NRG1(0.559)	5	0.022687	51.9236	0.0666727	1.64422
1581	hsa04650	Natural killer cell mediated cytotoxicity	CSF2(1.879) <- MAPK1(2.425) <- MAP2K1(1.162) <- ARAF(4.631) <- HRAS(1.027) <- SOS1(1.624) <- GRB2(1.613) <- LCP2(2.682)	8	0.022698	77.2273	0.0666727	1.64401
1582	hsa04510	Focal adhesion	ACTB(1.336) <- ZYX(2.086)	2	0.022771	21.7252	0.0668448	1.64262
1583	hsa04115	p53 signaling pathway	PMAIP1(1.174) <- TP53(1.310) <- ATM(1.918)	3	0.022862	30.7911	0.0670696	1.64089
1584	hsa04650	Natural killer cell mediated cytotoxicity	CSF2(1.879) <- MAPK1(2.425) <- MAP2K1(1.162) <- ARAF(4.631) <- HRAS(1.027) <- SOS1(1.624) <- GRB2(1.613) <- LCP2(2.682)	8	0.0229	77.2273	0.0671285	1.64016
1585	hsa04210	Apoptosis	CASP6(0.441) <- CASP3(0.570) <- CASP9(0.764) <- APAF1(0.402)	4	0.022911	44.3047	0.0671285	1.63996
1586	hsa04010	MAPK signaling pathway	ATF4(1.145) <- MKNK1(2.838) <- MAPK1(2.425) <- MAP2K1(1.162) <- MAP3K1(2.035) <- MAPK8IP3(2.166) <- MAPK8(2.355) <- MAP2K7(2.424) <- MAPK8IP2(1.465)	9	0.022983	86.3046	0.067297	1.63859
1587	hsa04010	MAPK signaling pathway	ATF2(0.559) <- MAPK13(0.443) |- DUSP1(6.136)	3	0.023044	45.031	0.0674331	1.63744
1588	hsa04930	Type II diabetes mellitus	INS(1.573) <- CACNA1B(4.574) <- KCNJ11(2.360)	3	0.023105	34.0625	0.067569	1.63629
1589	hsa04722	Neurotrophin signaling pathway	BAD(0.753) |- AKT1(1.297) <- PIK3CG(3.224) <- HRAS(1.027) |- MAPK3(0.739) <- MAP2K2(0.625) <- PRKCD(0.780)	7	0.023203	69.8146	0.0677732	1.63446
1590	hsa04010	MAPK signaling pathway	STMN1(1.147) <- MAPK1(2.425) <- MAP2K1(1.162) <- RAF1(1.813) <- RRAS(1.890) |- NF1(0.369)	6	0.023204	61.6006	0.0677732	1.63444
1591	hsa04210	Apoptosis	NFKBIA(1.558) <- IKBKB(1.608) <- MAP3K14(1.789) <- TRAF2(1.620)	4	0.023284	42.1793	0.0679641	1.63294
1592	hsa04010	MAPK signaling pathway	PLA2G5(12.305) <- MAPK1(2.425) <- MAP2K1(1.162) <- MAP3K1(2.035) <- MAPK8IP3(2.166) <- MAP2K7(2.424) <- MAP3K11(1.159) <- MAPK8IP2(1.465)	8	0.023431	83.9787	0.0683502	1.63021
1593	hsa04010	MAPK signaling pathway	ATF4(1.145) <- RPS6KA5(2.812) <- MAPK12(1.277) <- MAP2K3(1.030) <- MAP3K5(1.143) |- AKT3(0.391)	6	0.023475	57.2547	0.0684356	1.62939
1594	hsa04114	Oocyte meiosis	CCNB1(0.592) |- ANAPC1(1.187) <- PPP3CA(2.281) <- CALML6(2.045) <- ITPR1(3.790) <- PLCZ1(1.088)	6	0.02359	60.6613	0.0687277	1.62727
1595	hsa04012	ErbB signaling pathway	ELK1(2.593) <- MAPK1(2.425) <- MAP2K1(1.162) <- ARAF(4.631) <- HRAS(1.027) <- SOS1(1.624) <- GRB2(1.613)	7	0.023642	72.9004	0.0687929	1.62632
1596	hsa05213	Endometrial cancer	ELK1(2.593) <- MAPK1(2.425) <- MAP2K1(1.162) <- ARAF(4.631) <- HRAS(1.027) <- SOS1(1.624) <- GRB2(1.613)	7	0.023642	72.9004	0.0687929	1.62632
1597	hsa04510	Focal adhesion	BAD(0.753) |- MAP2K1(1.162) <- PAK3(2.780) <- RAC2(2.502) <- VAV1(1.945) <- PIK3CG(3.224) <- PTK2(2.151) |- PTEN(0.599)	8	0.023755	78.6575	0.0690784	1.62424
1598	hsa04020	Calcium signaling pathway	PDE1A(4.370) <- CALML6(2.045) <- CAMK2B(4.502)	3	0.023792	33.0211	0.0691427	1.62357
1599	hsa05010	Alzheimer\'s disease	GAPDH(0.586) |- APP(4.061)	2	0.02382	23.7002	0.0691808	1.62306
1600	hsa04010	MAPK signaling pathway	RELA(1.663) <- IKBKB(1.608) <- MAP3K1(2.035) <- MAPK8IP3(2.166) <- MAPK8(2.355) |- DUSP3(0.792)	6	0.023907	59.0431	0.0692383	1.62147
1601	hsa04010	MAPK signaling pathway	MAPT(4.019) <- MAPK1(2.425) <- MAP2K1(1.162) <- MAP3K1(2.035) <- MAPK8IP3(2.166) <- MAP2K7(2.424) <- MAP3K11(1.159) <- MAPK8IP2(1.465)	8	0.023928	76.6972	0.0692383	1.62109
1602	hsa04650	Natural killer cell mediated cytotoxicity	SH2D1B(1.297) <- CD244(3.878) <- CD48(2.180)	3	0.023931	31.6827	0.0692383	1.62104
1603	hsa04740	Olfactory transduction	PDE1C(4.268) <- CALML6(2.045) <- CNGA3(4.350) <- ADCY3(1.688) <- GNAL(1.583) <- OR51E2(8.759)	6	0.023938	68.4089	0.0692383	1.62091
1604	hsa04010	MAPK signaling pathway	ATF4(1.145) <- MKNK1(2.838) <- MAPK1(2.425) <- MAP2K1(1.162) <- MAP3K1(2.035) <- MAPK8IP3(2.166) <- MAP2K7(2.424) <- MAP3K11(1.159) <- MAP4K1(6.424) <- MAPK8IP2(1.465)	10	0.023944	95.9283	0.0692383	1.6208
1605	hsa05220	Chronic myeloid leukemia	MAPK1(2.425) <- MAP2K1(1.162) <- ARAF(4.631) <- HRAS(1.027) <- SOS1(1.624) <- GRB2(1.613) <- BCR(1.241)	7	0.023956	67.3722	0.0692383	1.62059
1606	hsa05220	Chronic myeloid leukemia	NFKBIA(1.558) <- IKBKB(1.608) <- AKT1(1.297) <- PIK3CG(3.224) <- CBLB(5.179) <- BCR(1.241)	6	0.023969	65.0284	0.0692383	1.62035
1607	hsa04010	MAPK signaling pathway	ELK1(2.593) <- MAPK1(2.425) <- MAP2K1(1.162) <- MAP3K1(2.035) <- MAPK8IP3(2.166) <- MAPK8(2.355)	6	0.023974	61.9293	0.0692383	1.62026
1608	hsa04144	Endocytosis	FGFR2(0.198) <- SH3GLB1(0.734)	2	0.023974	23.6948	0.0692383	1.62026
1609	hsa04630	Jak-STAT signaling pathway	PTPN11(0.417) <- JAK1(0.472) <- IL20RA(0.319) |- SOCS3(8.843) <- STAT5A(1.994)	5	0.024007	64.7295	0.0692906	1.61966
1610	hsa04010	MAPK signaling pathway	ELK1(2.593) <- MAPK12(1.277) |- DUSP3(0.792)	3	0.024041	32.0405	0.0693456	1.61905
1611	hsa04520	Adherens junction	MLLT4(3.624) <- ACTB(1.336) <- CTNNA2(4.108)	3	0.024079	32.5417	0.0693638	1.61836
1612	hsa04520	Adherens junction	SNAI1(3.362) <- TGFBR2(1.728)	2	0.024108	21.3527	0.0693638	1.61784
1613	hsa04910	Insulin signaling pathway	HK3(1.816) <- SREBF1(1.348) <- PRKCZ(1.974) <- INPP5D(2.305)	4	0.024109	40.5042	0.0693638	1.61782
1614	hsa04010	MAPK signaling pathway	PLA2G5(12.305) <- MAPK1(2.425) <- MAP2K1(1.162) <- MAP3K1(2.035) <- MAPK8IP3(2.166) <- MAPK8(2.355) <- MAP2K7(2.424) |- PPM1A(0.386)	8	0.02411	88.8367	0.0693638	1.6178
1615	hsa04012	ErbB signaling pathway	ELK1(2.593) <- MAPK1(2.425) <- MAP2K1(1.162) <- ARAF(4.631) <- HRAS(1.027) <- SOS1(1.624) <- GRB2(1.613)	7	0.024122	72.9004	0.0693638	1.61759
1616	hsa04010	MAPK signaling pathway	MAPT(4.019) <- MAPK1(2.425) <- MAP2K1(1.162) <- RAF1(1.813) <- RRAS(1.890) <- SOS1(1.624)	6	0.024267	59.8973	0.0697376	1.61498
1617	hsa04722	Neurotrophin signaling pathway	BAD(0.753) |- AKT1(1.297) <- PIK3CG(3.224) <- HRAS(1.027) |- MAPK3(0.739) <- MAP2K2(0.625) <- PRKCD(0.780)	7	0.024323	69.8146	0.0698553	1.61398
1618	hsa04010	MAPK signaling pathway	RELA(1.663) <- IKBKB(1.608) <- MAP3K7(1.162) |- PPM1B(0.640)	4	0.024358	40.7361	0.0699126	1.61336
1619	hsa04012	ErbB signaling pathway	ELK1(2.593) <- MAPK1(2.425) <- MAP2K1(1.162) <- ARAF(4.631) <- HRAS(1.027) <- SOS1(1.624) <- GRB2(1.613)	7	0.024428	72.9004	0.0700437	1.61211
1620	hsa04062	Chemokine signaling pathway	STAT2(2.465) <- JAK3(3.546) <- CXCR4(4.417) <- ARRB2(1.627)	4	0.024449	42.4146	0.0700437	1.61174
1621	hsa04210	Apoptosis	BAD(0.753) |- PRKAR2B(1.946)	2	0.024453	21.8411	0.0700437	1.61167
1622	hsa04910	Insulin signaling pathway	HK3(1.816) <- SREBF1(1.348) <- PRKCZ(1.974) <- PIK3CG(3.224) <- IRS1(4.186)	5	0.024464	57.9761	0.0700437	1.61147
1623	hsa04666	Fc gamma R-mediated phagocytosis	ARPC4(0.276) <- WASL(0.319) <- PIP5K1A(0.273) <- RAC1(0.506) <- VAV3(0.220) <- SYK(0.892)	6	0.024486	76.9988	0.0700635	1.61108
1624	hsa04115	p53 signaling pathway	IGFBP3(1.782) <- TP53(1.310) <- ATM(1.918)	3	0.024546	31.6842	0.0701916	1.61002
1625	hsa04916	Melanogenesis	MITF(2.570) <- CREB3L2(4.524) <- PRKACA(1.130)	3	0.024561	33.9486	0.0701916	1.60975
1626	hsa04360	Axon guidance	GNAI2(2.965) |- RGS3(0.633) <- EFNB3(0.656) <- EPHB2(0.652)	4	0.0246	41.4757	0.0702598	1.60906
1627	hsa04012	ErbB signaling pathway	ELK1(2.593) <- MAPK1(2.425) <- MAP2K1(1.162) <- ARAF(4.631) <- HRAS(1.027) <- SOS1(1.624) <- GRB2(1.613)	7	0.024651	72.9004	0.0703622	1.60817
1628	hsa05214	Glioma	PIK3CG(3.224) <- MAP2K1(1.162) <- ARAF(4.631) <- HRAS(1.027) <- SOS1(1.624) <- GRB2(1.613) <- SHC3(1.838)	7	0.024676	71.388	0.0703903	1.60773
1629	hsa03320	PPAR signaling pathway	ACSL5(0.474) <- RXRB(0.447)	2	0.024778	22.0964	0.070623	1.60593
1630	hsa04360	Axon guidance	PAK3(2.780) <- CDC42(4.771) |- NGEF(0.450) <- EPHA5(0.186) <- EFNA3(0.492)	5	0.024788	62.1348	0.070623	1.60576
1631	hsa04722	Neurotrophin signaling pathway	BAD(0.753) |- AKT1(1.297) <- PIK3CG(3.224) <- HRAS(1.027) |- MAPK3(0.739) <- MAP2K2(0.625) <- PRKCD(0.780)	7	0.024811	69.8146	0.0706452	1.60536
1632	hsa04650	Natural killer cell mediated cytotoxicity	CSF2(1.879) <- MAPK1(2.425) <- MAP2K1(1.162) <- ARAF(4.631) <- HRAS(1.027) <- SOS1(1.624) <- GRB2(1.613) <- LAT(1.781)	8	0.02486	76.6854	0.070698	1.6045
1633	hsa04650	Natural killer cell mediated cytotoxicity	CSF2(1.879) <- MAPK1(2.425) <- MAP2K1(1.162) <- ARAF(4.631) <- HRAS(1.027) <- SOS1(1.624) <- GRB2(1.613) <- LAT(1.781)	8	0.02486	76.6854	0.070698	1.6045
1634	hsa04010	MAPK signaling pathway	ATF4(1.145) <- MKNK1(2.838) <- MAPK1(2.425) <- MAP2K1(1.162) <- MAP3K1(2.035) <- MAPK8IP3(2.166) <- MAP2K7(2.424) <- MAP3K11(1.159) <- MAPK8IP2(1.465)	9	0.024918	84.3136	0.0707623	1.60349
1635	hsa04650	Natural killer cell mediated cytotoxicity	CSF2(1.879) <- MAPK1(2.425) <- MAP2K1(1.162) <- ARAF(4.631) <- HRAS(1.027) <- SOS1(1.624) <- GRB2(1.613) <- LAT(1.781)	8	0.024952	76.6854	0.0707623	1.60289
1636	hsa04650	Natural killer cell mediated cytotoxicity	CSF2(1.879) <- MAPK1(2.425) <- MAP2K1(1.162) <- ARAF(4.631) <- HRAS(1.027) <- SOS1(1.624) <- GRB2(1.613) <- LAT(1.781)	8	0.024952	76.6854	0.0707623	1.60289
1637	hsa04010	MAPK signaling pathway	HSPB1(1.431) <- MAPKAPK2(1.586) <- MAPK12(1.277) <- MAP2K3(1.030) <- MAP3K5(1.143)	5	0.025001	50.721	0.0707623	1.60204
1638	hsa04010	MAPK signaling pathway	PLA2G12B(0.539) <- MAPK3(0.739) <- MAP2K2(0.625) <- MOS(0.447) <- NRAS(0.578) |- RASA1(1.474)	6	0.025009	65.0106	0.0707623	1.6019
1639	hsa04650	Natural killer cell mediated cytotoxicity	CSF2(1.879) <- MAPK1(2.425) <- MAP2K1(1.162) <- ARAF(4.631) <- HRAS(1.027) <- SOS1(1.624) <- GRB2(1.613) <- LAT(1.781)	8	0.025012	76.6854	0.0707623	1.60185
1640	hsa04650	Natural killer cell mediated cytotoxicity	CSF2(1.879) <- MAPK1(2.425) <- MAP2K1(1.162) <- ARAF(4.631) <- HRAS(1.027) <- SOS1(1.624) <- GRB2(1.613) <- LAT(1.781)	8	0.025012	76.6854	0.0707623	1.60185
1641	hsa04010	MAPK signaling pathway	PLA2G5(12.305) <- MAPK1(2.425) <- MAP2K1(1.162) <- MAP3K1(2.035) <- MAPK8IP3(2.166) <- MAP2K7(2.424) <- MAP3K11(1.159) <- MAP4K1(6.424) <- MAPK8IP2(1.465)	9	0.025015	95.6002	0.0707623	1.6018
1642	hsa04010	MAPK signaling pathway	ATF4(1.145) <- MKNK1(2.838) <- MAPK1(2.425) <- MAP2K1(1.162) <- MAP3K1(2.035) <- TRAF2(1.620) <- TNFRSF1A(1.159) <- TNF(1.009)	8	0.02502	73.8138	0.0707623	1.60171
1643	hsa04650	Natural killer cell mediated cytotoxicity	CSF2(1.879) <- MAPK1(2.425) <- MAP2K1(1.162) <- ARAF(4.631) <- HRAS(1.027) <- SOS1(1.624) <- GRB2(1.613) <- SHC3(1.838)	8	0.025035	78.6582	0.0707623	1.60145
1644	hsa04722	Neurotrophin signaling pathway	JUN(4.179) <- MAPK8(2.355) <- MAP2K7(2.424) <- MAP3K1(2.035)	4	0.025072	52.2405	0.0708238	1.60081
1645	hsa04910	Insulin signaling pathway	EIF4E2(1.993) <- MKNK1(2.838) <- MAPK1(2.425) <- MAP2K1(1.162) <- ARAF(4.631) <- HRAS(1.027) <- SOS1(1.624) <- GRB2(1.613) <- SHC3(1.838)	9	0.025113	86.9558	0.0708965	1.6001
1646	hsa04010	MAPK signaling pathway	PLA2G5(12.305) <- MAPK1(2.425) <- MAP2K1(1.162) <- MAP3K1(2.035) <- MAPK8IP3(2.166)	5	0.025157	54.0957	0.0709406	1.59934
1647	hsa04650	Natural killer cell mediated cytotoxicity	TNF(1.009) <- MAPK1(2.425) <- MAP2K1(1.162) <- ARAF(4.631) <- HRAS(1.027) <- SOS1(1.624) <- GRB2(1.613) <- LAT(1.781)	8	0.025195	77.4157	0.0709406	1.59869
1648	hsa04650	Natural killer cell mediated cytotoxicity	TNF(1.009) <- MAPK1(2.425) <- MAP2K1(1.162) <- ARAF(4.631) <- HRAS(1.027) <- SOS1(1.624) <- GRB2(1.613) <- LAT(1.781)	8	0.025195	77.4157	0.0709406	1.59869
1649	hsa04270	Vascular smooth muscle contraction	ACTG2(10.133) <- MYL6B(1.320)	2	0.025205	26.6577	0.0709406	1.59851
1650	hsa04270	Vascular smooth muscle contraction	ACTG2(10.133) <- MYL6B(1.320)	2	0.025205	26.6577	0.0709406	1.59851
1651	hsa04650	Natural killer cell mediated cytotoxicity	CSF2(1.879) <- MAPK1(2.425) <- MAP2K1(1.162) <- ARAF(4.631) <- HRAS(1.027) <- SOS1(1.624) <- GRB2(1.613) <- LCP2(2.682)	8	0.025308	77.2273	0.0711874	1.59674
1652	hsa04010	MAPK signaling pathway	MAPT(4.019) <- MAPK1(2.425) <- MAP2K1(1.162) <- MAP3K1(2.035) <- MAPK8IP3(2.166) <- MAP2K7(2.424) <- MAP3K11(1.159) <- MAP4K1(6.424) <- MAPK8IP2(1.465)	9	0.025378	88.3186	0.0713007	1.59554
1653	hsa04010	MAPK signaling pathway	MYC(3.052) <- MAPK1(2.425) <- MAP2K1(1.162) <- MAP3K1(2.035) <- MAPK8IP3(2.166) <- MAPK8(2.355) <- MAPK8IP2(1.465)	7	0.025379	69.1496	0.0713007	1.59553
1654	hsa04916	Melanogenesis	TYR(2.907) <- MITF(2.570) <- MAPK1(2.425) <- MAP2K1(1.162) <- RAF1(1.813) <- HRAS(1.027) <- KIT(1.430)	7	0.025414	71.4699	0.0713559	1.59493
1655	hsa04666	Fc gamma R-mediated phagocytosis	ARPC4(0.276) <- WASF2(0.765) <- RAC1(0.506) <- VAV3(0.220) <- SYK(0.892)	5	0.025483	64.6672	0.0715025	1.59375
1656	hsa05200	Pathways in cancer	MAPK8(2.355) <- RHOA(4.286) <- RALGDS(1.478) <- HRAS(1.027) <- SOS1(1.624) <- GRB2(1.613)	6	0.025497	62.0448	0.0715025	1.59351
1657	hsa04115	p53 signaling pathway	CASP3(0.570) <- CASP9(0.764) <- APAF1(0.402)	3	0.025588	32.7674	0.0715416	1.59196
1658	hsa05010	Alzheimer\'s disease	CASP3(0.570) <- CASP9(0.764) <- APAF1(0.402)	3	0.025588	32.7674	0.0715416	1.59196
1659	hsa05012	Parkinson\'s disease	CASP3(0.570) <- CASP9(0.764) <- APAF1(0.402)	3	0.025588	32.7674	0.0715416	1.59196
1660	hsa05014	Amyotrophic lateral sclerosis (ALS)	CASP3(0.570) <- CASP9(0.764) <- APAF1(0.402)	3	0.025588	32.7674	0.0715416	1.59196
1661	hsa05016	Huntington\'s disease	CASP3(0.570) <- CASP9(0.764) <- APAF1(0.402)	3	0.025588	32.7674	0.0715416	1.59196
1662	hsa05200	Pathways in cancer	FIGF(3.458) <- ETS1(1.805) <- MAPK1(2.425) |- DAPK1(0.438)	4	0.025708	41.8096	0.0718339	1.58993
1663	hsa04010	MAPK signaling pathway	ELK1(2.593) <- MAPK1(2.425) <- MAP2K1(1.162) <- MAP3K1(2.035)	4	0.025827	41.384	0.072123	1.58793
1664	hsa04930	Type II diabetes mellitus	SLC2A4(1.893) <- PIK3CG(3.224) <- IRS1(4.186) <- MAPK1(2.425) <- INSR(1.320) |- SOCS4(0.493)	6	0.025899	63.227	0.0722806	1.58672
1665	hsa05412	Arrhythmogenic right ventricular cardiomyopathy (ARVC)	CDH2(5.645) <- CDH2(5.645)	2	0.025922	30.1899	0.0723014	1.58633
1666	hsa04810	Regulation of actin cytoskeleton	CFL1(0.473) |- LIMK1(1.802) <- PAK3(2.780) <- CDC42(4.771) <- FGD1(1.362)	5	0.026005	55.2973	0.0724893	1.58494
1667	hsa04810	Regulation of actin cytoskeleton	MYL9(9.088) <- MYLK(2.873) |- PAK1(0.479) <- RAC1(0.506) |- RHOA(4.286)	5	0.026084	69.4608	0.0726659	1.58363
1668	hsa04060	Cytokine-cytokine receptor interaction	KDR(1.183) <- FIGF(3.458)	2	0.026183	20.8709	0.072898	1.58198
1669	hsa04010	MAPK signaling pathway	PLA2G12B(0.539) <- MAPK3(0.739) <- MAP2K2(0.625) <- BRAF(0.710) <- NRAS(0.578)	5	0.026448	55.4859	0.0735592	1.57761
1670	hsa04012	ErbB signaling pathway	ELK1(2.593) <- MAPK1(2.425) <- MAP2K1(1.162) <- ARAF(4.631) <- HRAS(1.027) <- SOS1(1.624) <- GRB2(1.613)	7	0.026455	72.9004	0.0735592	1.57749
1671	hsa04910	Insulin signaling pathway	HK3(1.816) <- SREBF1(1.348) <- PRKCZ(1.974) <- PIK3CG(3.224) <- IRS1(4.186)	5	0.026468	57.9761	0.0735592	1.57728
1672	hsa04740	Olfactory transduction	CLCA2(2.892) <- CNGA3(4.350) <- ADCY3(1.688) <- GNAL(1.583) <- OR51E2(8.759)	5	0.026499	59.0539	0.0736013	1.57677
1673	hsa04142	Lysosome	ARSA(0.641) <- SUMF1(0.725)	2	0.026557	21.4349	0.0737183	1.57582
1674	hsa04115	p53 signaling pathway	RFWD2(1.358) <- TP53(1.310) <- ATM(1.918)	3	0.026632	30.8884	0.0738823	1.5746
1675	hsa04010	MAPK signaling pathway	ATF4(1.145) <- RPS6KA2(1.936) <- MAPK1(2.425) <- MAP2K1(1.162) <- MAP3K1(2.035) <- MAPK8IP3(2.166)	6	0.026672	61.6951	0.0739491	1.57394
1676	hsa04630	Jak-STAT signaling pathway	PTPN11(0.417) <- JAK1(0.472) <- IL20RA(0.319) |- SOCS3(8.843) <- STAT5A(1.994)	5	0.026741	64.7295	0.0740661	1.57282
1677	hsa05221	Acute myeloid leukemia	BAD(0.753) |- AKT1(1.297) <- PIK3CG(3.224) <- FLT3(1.262)	4	0.026773	41.6182	0.0740661	1.5723
1678	hsa04010	MAPK signaling pathway	ELK1(2.593) <- MAPK1(2.425) <- MAP2K1(1.162) <- MAP3K1(2.035) <- MAPK8IP3(2.166) <- MAPK8(2.355)	6	0.026775	61.9293	0.0740661	1.57227
1679	hsa04910	Insulin signaling pathway	EIF4E2(1.993) <- MKNK1(2.838) <- MAPK1(2.425) <- MAP2K1(1.162) <- ARAF(4.631) <- HRAS(1.027) <- SOS1(1.624) <- GRB2(1.613) <- SHC3(1.838) <- INSR(1.320)	10	0.026778	95.3621	0.0740661	1.57222
1680	hsa04010	MAPK signaling pathway	FGFR1(2.138) <- GRB2(1.613) <- SOS1(1.624)	3	0.026851	32.5732	0.0742238	1.57104
1681	hsa04920	Adipocytokine signaling pathway	NFKBIA(1.558) <- IKBKB(1.608) <- TRAF2(1.620) <- TNFRSF1B(1.513) <- TNF(1.009)	5	0.026893	50.9687	0.0742957	1.57036
1682	hsa04012	ErbB signaling pathway	MYC(3.052) <- MAPK1(2.425) <- MAP2K1(1.162) <- ARAF(4.631) <- HRAS(1.027) <- SOS1(1.624) <- GRB2(1.613)	7	0.026938	70.7723	0.0743758	1.56963
1683	hsa04010	MAPK signaling pathway	RELA(1.663) <- MAP3K14(1.789) <- MAP3K1(2.035) <- MAPK8IP3(2.166) <- MAPK8(2.355) |- DUSP3(0.792)	6	0.027011	59.1027	0.074533	1.56846
1684	hsa04630	Jak-STAT signaling pathway	PTPN11(0.417) <- JAK1(0.472) <- IL20RA(0.319) |- CBLB(5.179)	4	0.027047	51.2712	0.074588	1.56788
1685	hsa04010	MAPK signaling pathway	TP53(1.310) <- MAPK12(1.277) <- MAP2K3(1.030) <- MAP3K5(1.143) |- AKT3(0.391)	5	0.027076	48.5299	0.0746237	1.56742
1686	hsa03320	PPAR signaling pathway	SCP2(0.504) <- RXRB(0.447)	2	0.027132	21.8718	0.0747337	1.56652
1687	hsa04012	ErbB signaling pathway	MYC(3.052) <- MAPK1(2.425) <- MAP2K1(1.162) <- ARAF(4.631) <- HRAS(1.027) <- SOS1(1.624) <- GRB2(1.613)	7	0.027173	70.7723	0.0748023	1.56586
1688	hsa04012	ErbB signaling pathway	MYC(3.052) <- MAPK1(2.425) <- MAP2K1(1.162) <- ARAF(4.631) <- HRAS(1.027) <- SOS1(1.624) <- GRB2(1.613)	7	0.027243	70.7723	0.0749446	1.56475
1689	hsa04650	Natural killer cell mediated cytotoxicity	CSF2(1.879) <- MAPK1(2.425) <- MAP2K1(1.162) <- ARAF(4.631) <- HRAS(1.027) <- SOS1(1.624) <- GRB2(1.613) <- SHC3(1.838)	8	0.027257	78.6582	0.0749446	1.56452
1690	hsa04650	Natural killer cell mediated cytotoxicity	CSF2(1.879) <- MAPK1(2.425) <- MAP2K1(1.162) <- ARAF(4.631) <- HRAS(1.027) <- SOS1(1.624) <- GRB2(1.613) <- SHC3(1.838)	8	0.027279	78.6582	0.0749608	1.56417
1691	hsa04722	Neurotrophin signaling pathway	JUN(4.179) <- MAPK8(2.355) <- MAP2K7(2.424) <- MAP3K1(2.035)	4	0.027306	52.2405	0.0749682	1.56374
1692	hsa04650	Natural killer cell mediated cytotoxicity	CSF2(1.879) <- MAPK1(2.425) <- MAP2K1(1.162) <- ARAF(4.631) <- HRAS(1.027) <- SOS1(1.624) <- GRB2(1.613) <- SHC3(1.838)	8	0.027314	78.6582	0.0749682	1.56361
1693	hsa04650	Natural killer cell mediated cytotoxicity	TNF(1.009) <- MAPK1(2.425) <- MAP2K1(1.162) <- ARAF(4.631) <- HRAS(1.027) <- SOS1(1.624) <- GRB2(1.613) <- SHC3(1.838)	8	0.027347	79.3885	0.0750145	1.56309
1694	hsa04520	Adherens junction	TJP1(1.394) <- ACTB(1.336) <- WASF3(2.738) <- RAC2(2.502) <- SRC(2.381) <- PVRL1(1.735)	6	0.027454	60.1763	0.0752635	1.56139
1695	hsa04010	MAPK signaling pathway	CDC25B(2.093) <- MAPK12(1.277) <- MAP2K3(1.030) <- MAP3K5(1.143) |- AKT3(0.391)	5	0.027476	48.8699	0.0752794	1.56105
1696	hsa04012	ErbB signaling pathway	ELK1(2.593) <- MAPK1(2.425) <- MAP2K1(1.162) <- ARAF(4.631) <- HRAS(1.027) <- SOS1(1.624) <- GRB2(1.613)	7	0.027596	72.9004	0.0755636	1.55915
1697	hsa04210	Apoptosis	BAD(0.753) <- PPP3CC(0.429)	2	0.027619	21.0538	0.075582	1.55879
1698	hsa04650	Natural killer cell mediated cytotoxicity	TNF(1.009) <- MAPK1(2.425) <- MAP2K1(1.162) <- ARAF(4.631) <- HRAS(1.027) <- SOS1(1.624) <- GRB2(1.613) <- LAT(1.781)	8	0.027839	77.4157	0.0760944	1.55535
1699	hsa04650	Natural killer cell mediated cytotoxicity	TNF(1.009) <- MAPK1(2.425) <- MAP2K1(1.162) <- ARAF(4.631) <- HRAS(1.027) <- SOS1(1.624) <- GRB2(1.613) <- LAT(1.781)	8	0.027839	77.4157	0.0760944	1.55535
1700	hsa04650	Natural killer cell mediated cytotoxicity	TNF(1.009) <- MAPK1(2.425) <- MAP2K1(1.162) <- ARAF(4.631) <- HRAS(1.027) <- SOS1(1.624) <- GRB2(1.613) <- LAT(1.781)	8	0.027875	77.4157	0.0761032	1.55479
1701	hsa04650	Natural killer cell mediated cytotoxicity	TNF(1.009) <- MAPK1(2.425) <- MAP2K1(1.162) <- ARAF(4.631) <- HRAS(1.027) <- SOS1(1.624) <- GRB2(1.613) <- LAT(1.781)	8	0.027875	77.4157	0.0761032	1.55479
1702	hsa05219	Bladder cancer	RPS6KA5(2.812) <- MAPK1(2.425) <- MAP2K1(1.162) <- ARAF(4.631) <- HRAS(1.027)	5	0.027907	49.1967	0.0761458	1.55429
1703	hsa04012	ErbB signaling pathway	MYC(3.052) <- MAPK1(2.425) <- MAP2K1(1.162) <- ARAF(4.631) <- HRAS(1.027) <- SOS1(1.624) <- GRB2(1.613)	7	0.027924	70.7723	0.0761474	1.55402
1704	hsa04930	Type II diabetes mellitus	SLC2A4(1.893) <- PIK3CG(3.224) <- IRS1(4.186) <- INSR(1.320) <- INS(1.573)	5	0.027989	53.2566	0.0762351	1.55301
1705	hsa04930	Type II diabetes mellitus	SLC2A4(1.893) <- PIK3CG(3.224) <- IRS1(4.186) <- INSR(1.320) <- INS(1.573)	5	0.027989	53.2566	0.0762351	1.55301
1706	hsa04650	Natural killer cell mediated cytotoxicity	TNF(1.009) <- MAPK1(2.425) <- MAP2K1(1.162) <- ARAF(4.631) <- HRAS(1.027) <- SOS1(1.624) <- GRB2(1.613) <- LAT(1.781)	8	0.028071	77.4157	0.0763689	1.55174
1707	hsa04650	Natural killer cell mediated cytotoxicity	TNF(1.009) <- MAPK1(2.425) <- MAP2K1(1.162) <- ARAF(4.631) <- HRAS(1.027) <- SOS1(1.624) <- GRB2(1.613) <- LAT(1.781)	8	0.028071	77.4157	0.0763689	1.55174
1708	hsa04666	Fc gamma R-mediated phagocytosis	DNM3(10.695) <- PIK3CG(3.224) <- LAT(1.781)	3	0.028163	35.6653	0.0765743	1.55032
1709	hsa04115	p53 signaling pathway	SERPINE1(2.129) <- TP53(1.310) <- BBC3(1.509)	3	0.028358	30.7898	0.0770594	1.54732
1710	hsa04650	Natural killer cell mediated cytotoxicity	CSF2(1.879) <- MAPK1(2.425) <- MAP2K1(1.162) <- ARAF(4.631) <- HRAS(1.027) <- SOS1(1.624) <- GRB2(1.613) <- LCP2(2.682)	8	0.028427	77.2273	0.0772017	1.54627
1711	hsa04115	p53 signaling pathway	CD82(2.134) <- TP53(1.310) <- ATM(1.918)	3	0.028446	31.0785	0.0772082	1.54598
1712	hsa04621	NOD-like receptor signaling pathway	MAPK12(1.277) <- CARD9(1.740) <- RIPK2(1.423) <- CARD6(1.860)	4	0.028529	40.6207	0.0773738	1.54471
1713	hsa05410	Hypertrophic cardiomyopathy (HCM)	MYL3(1.444) <- MYH7(1.855) <- ACTC1(1.554) <- TNNI3(1.254) <- TNNT2(4.475) <- TNNC1(1.247)	6	0.028557	57.2681	0.0773738	1.54429
1714	hsa05414	Dilated cardiomyopathy	MYL3(1.444) <- MYH7(1.855) <- ACTC1(1.554) <- TNNI3(1.254) <- TNNT2(4.475) <- TNNC1(1.247)	6	0.028557	57.2681	0.0773738	1.54429
1715	hsa05410	Hypertrophic cardiomyopathy (HCM)	TPM2(9.106) <- ACTC1(1.554) <- TNNI3(1.254) <- TNNC1(1.247)	4	0.028596	44.1106	0.0773892	1.54369
1716	hsa05414	Dilated cardiomyopathy	TPM2(9.106) <- ACTC1(1.554) <- TNNI3(1.254) <- TNNC1(1.247)	4	0.028596	44.1106	0.0773892	1.54369
1717	hsa04662	B cell receptor signaling pathway	FOS(36.201) <- HRAS(1.027) <- RASGRP3(3.564) <- SOS1(1.624) <- GRB2(1.613)	5	0.028637	69.526	0.077455	1.54307
1718	hsa04310	Wnt signaling pathway	MAPK8(2.355) <- RHOA(4.286)	2	0.028728	22.6064	0.0776559	1.54169
1719	hsa04710	Circadian rhythm - mammal	PER1(3.887) <- PER3(3.484) <- CSNK1E(1.604)	3	0.028857	34.0395	0.0779592	1.53975
1720	hsa04650	Natural killer cell mediated cytotoxicity	TNF(1.009) <- MAPK1(2.425) <- MAP2K1(1.162) <- ARAF(4.631) <- HRAS(1.027) <- SOS1(1.624) <- GRB2(1.613) <- LCP2(2.682)	8	0.029181	77.9576	0.0787887	1.5349
1721	hsa04010	MAPK signaling pathway	ELK1(2.593) <- MAPK1(2.425) <- MAP2K1(1.162) <- MAP3K1(2.035)	4	0.029259	41.384	0.0789534	1.53374
1722	hsa04510	Focal adhesion	BAD(0.753) |- MAP2K1(1.162) <- RAF1(1.813) <- PAK3(2.780) <- RAC2(2.502) <- VAV1(1.945) <- PIK3CG(3.224) <- PTK2(2.151) |- PTEN(0.599)	9	0.029398	87.5486	0.079266	1.53168
1723	hsa04115	p53 signaling pathway	RPRM(2.614) <- TP53(1.310) <- ATM(1.918)	3	0.029409	31.7523	0.079266	1.53152
1724	hsa04012	ErbB signaling pathway	MYC(3.052) <- MAPK1(2.425) <- MAP2K1(1.162) <- ARAF(4.631) <- HRAS(1.027) <- SOS1(1.624) <- GRB2(1.613)	7	0.029482	70.7723	0.0794167	1.53044
1725	hsa04010	MAPK signaling pathway	PLA2G5(12.305) <- MAPK1(2.425) <- MAP2K1(1.162) <- MAP3K1(2.035) <- MAPK8IP3(2.166) <- MAP2K7(2.424) <- MAP3K12(6.718)	7	0.029509	79.5767	0.0794434	1.53005
1726	hsa04650	Natural killer cell mediated cytotoxicity	TNF(1.009) <- MAPK1(2.425) <- MAP2K1(1.162) <- ARAF(4.631) <- HRAS(1.027) <- SOS1(1.624) <- GRB2(1.613) <- SHC3(1.838)	8	0.029558	79.3885	0.0794939	1.52932
1727	hsa05223	Non-small cell lung cancer	CCND1(1.180) <- MAPK1(2.425) <- MAP2K1(1.162) <- ARAF(4.631) <- HRAS(1.027) <- SOS1(1.624) <- GRB2(1.613)	7	0.029562	68.6931	0.0794939	1.52927
1728	hsa04650	Natural killer cell mediated cytotoxicity	TNF(1.009) <- MAPK1(2.425) <- MAP2K1(1.162) <- ARAF(4.631) <- HRAS(1.027) <- SOS1(1.624) <- GRB2(1.613) <- SHC3(1.838)	8	0.029614	79.3885	0.0795876	1.5285
1729	hsa04722	Neurotrophin signaling pathway	BAD(0.753) |- AKT1(1.297) <- PIK3CG(3.224) <- HRAS(1.027) |- MAPK3(0.739) <- MAP2K2(0.625) <- PRKCD(0.780)	7	0.029645	69.8146	0.0796249	1.52805
1730	hsa04010	MAPK signaling pathway	PLA2G5(12.305) <- MAPK1(2.425) <- MAP2K1(1.162) <- MAP3K1(2.035) <- MAPK8IP3(2.166)	5	0.029709	54.0957	0.079726	1.52711
1731	hsa04650	Natural killer cell mediated cytotoxicity	TNF(1.009) <- MAPK1(2.425) <- MAP2K1(1.162) <- ARAF(4.631) <- HRAS(1.027) <- SOS1(1.624) <- GRB2(1.613) <- SHC3(1.838)	8	0.029717	79.3885	0.079726	1.527
1732	hsa04340	Hedgehog signaling pathway	PTCH1(1.863) <- DHH(2.360) |- HHIP(0.503)	3	0.029862	33.9517	0.0800688	1.52488
1733	hsa04010	MAPK signaling pathway	ATF4(1.145) <- RPS6KA2(1.936) <- MAPK1(2.425) <- MAP2K1(1.162) <- MAP3K1(2.035) <- MAPK8IP3(2.166)	6	0.030029	61.6951	0.0804701	1.52246
1734	hsa04630	Jak-STAT signaling pathway	AKT3(0.391) <- PIK3CA(0.851) <- JAK1(0.472) |- CBLB(5.179)	4	0.030052	47.0494	0.0804853	1.52213
1735	hsa04722	Neurotrophin signaling pathway	YWHAH(1.033) <- NGFRAP1(1.066) <- NGFR(6.501) <- NTF3(3.162)	4	0.030153	44.076	0.0807092	1.52067
1736	hsa05219	Bladder cancer	RPS6KA5(2.812) <- MAPK1(2.425) <- MAP2K1(1.162) <- ARAF(4.631) <- HRAS(1.027)	5	0.03031	49.1967	0.0810575	1.51841
1737	hsa04012	ErbB signaling pathway	MYC(3.052) <- MAPK1(2.425) <- MAP2K1(1.162) <- ARAF(4.631) <- HRAS(1.027) <- SOS1(1.624) <- GRB2(1.613)	7	0.030318	70.7723	0.0810575	1.5183
1738	hsa05220	Chronic myeloid leukemia	BCL2L1(1.694) |- BAD(0.753) |- AKT1(1.297) <- PIK3CG(3.224) <- GAB2(3.999) <- GRB2(1.613) <- BCR(1.241)	7	0.030375	71.2041	0.0811631	1.51748
1739	hsa04910	Insulin signaling pathway	FASN(1.108) <- SREBF1(1.348) <- PRKCZ(1.974) <- PIK3CG(3.224) <- IRS1(4.186) <- INSR(1.320)	6	0.030436	65.2409	0.0812793	1.51661
1740	hsa04060	Cytokine-cytokine receptor interaction	CCR3(0.794) <- CCL13(0.525)	2	0.030505	20.7288	0.0814168	1.51563
1741	hsa04662	B cell receptor signaling pathway	FOS(36.201) <- HRAS(1.027) <- RASGRP3(3.564) <- SOS1(1.624) <- GRB2(1.613)	5	0.030532	69.526	0.081442	1.51524
1742	hsa04010	MAPK signaling pathway	STMN1(1.147) <- MAPK1(2.425) <- MAP2K1(1.162) <- MAP3K1(2.035) <- MAPK8IP3(2.166) <- MAPK8(2.355) |- PTPRR(0.333)	7	0.030596	68.0647	0.0815191	1.51434
1743	hsa04630	Jak-STAT signaling pathway	PTPN11(0.417) <- JAK1(0.472) <- STAM2(0.633)	3	0.030596	35.9422	0.0815191	1.51434
1744	hsa04010	MAPK signaling pathway	MAPT(4.019) <- MAPK1(2.425) <- MAP2K1(1.162) <- MAP3K1(2.035) <- MAPK8IP3(2.166) <- MAPK8(2.355) |- PTPRR(0.333)	7	0.030808	70.1064	0.0819979	1.51134
1745	hsa04360	Axon guidance	ABL1(0.973) <- EPHA5(0.186) <- EFNA3(0.492)	3	0.030811	35.5775	0.0819979	1.51129
1746	hsa04010	MAPK signaling pathway	RELA(1.663) <- MAP3K14(1.789) <- MAP3K8(2.612)	3	0.030952	30.69	0.0823259	1.50931
1747	hsa04666	Fc gamma R-mediated phagocytosis	CFL2(4.003) |- LIMK2(0.628) <- PAK1(0.479) <- RAC1(0.506) <- VAV3(0.220) <- SYK(0.892)	6	0.031133	76.6749	0.0827498	1.50678
1748	hsa04114	Oocyte meiosis	CPEB1(5.051) <- PLK1(1.058)	2	0.031147	20.6199	0.0827498	1.50658
1749	hsa04010	MAPK signaling pathway	STMN1(1.147) <- MAPK1(2.425) <- MAP2K1(1.162) <- MAP3K1(2.035) <- MAPK8IP3(2.166) <- MAP2K7(2.424) <- MAPK8IP2(1.465)	7	0.031218	65.2058	0.082891	1.50559
1750	hsa04650	Natural killer cell mediated cytotoxicity	CSF2(1.879) <- MAPK1(2.425) <- MAP2K1(1.162) <- ARAF(4.631) <- HRAS(1.027) <- SOS1(1.624) <- GRB2(1.613) <- LCP2(2.682)	8	0.031244	77.2273	0.0829126	1.50523
1751	hsa04621	NOD-like receptor signaling pathway	MAPK12(1.277) <- CARD9(1.740) <- RIPK2(1.423) <- BIRC3(2.201)	4	0.031303	40.0909	0.0830218	1.50441
1752	hsa04310	Wnt signaling pathway	JUN(4.179) <- TCF7L1(2.735) <- CTNNB1(2.562) |- GSK3B(0.735)	4	0.031321	58.4916	0.0830221	1.50416
1753	hsa04650	Natural killer cell mediated cytotoxicity	CSF2(1.879) <- MAPK1(2.425) <- MAP2K1(1.162) <- ARAF(4.631) <- HRAS(1.027) <- SOS1(1.624) <- GRB2(1.613) <- LCP2(2.682)	8	0.031342	77.2273	0.0830304	1.50387
1754	hsa05221	Acute myeloid leukemia	PIM2(1.752) <- STAT5A(1.994) <- KIT(1.430)	3	0.031532	30.7462	0.0834861	1.50125
1755	hsa04666	Fc gamma R-mediated phagocytosis	CFL2(4.003) |- LIMK2(0.628) <- PAK1(0.479) <- RAC1(0.506) <- VAV3(0.220) <- SYK(0.892)	6	0.031584	76.6749	0.0835761	1.50053
1756	hsa05120	Epithelial cell signaling in Helicobacter pylori infection	LYN(0.375) |- CSK(1.224)	2	0.031655	21.2094	0.0836845	1.49956
1757	hsa04650	Natural killer cell mediated cytotoxicity	TNF(1.009) <- MAPK1(2.425) <- MAP2K1(1.162) <- ARAF(4.631) <- HRAS(1.027) <- SOS1(1.624) <- GRB2(1.613) <- LCP2(2.682)	8	0.031661	77.9576	0.0836845	1.49948
1758	hsa04650	Natural killer cell mediated cytotoxicity	CSF2(1.879) <- MAPK1(2.425) <- MAP2K1(1.162) <- ARAF(4.631) <- HRAS(1.027) <- SOS1(1.624) <- GRB2(1.613) <- LCP2(2.682)	8	0.031688	77.2273	0.0837082	1.49911
1759	hsa04650	Natural killer cell mediated cytotoxicity	TNF(1.009) <- MAPK1(2.425) <- MAP2K1(1.162) <- ARAF(4.631) <- HRAS(1.027) <- SOS1(1.624) <- GRB2(1.613) <- LCP2(2.682)	8	0.031734	77.9576	0.0837821	1.49848
1760	hsa04010	MAPK signaling pathway	MAPT(4.019) <- MAPK1(2.425) <- MAP2K1(1.162) <- MAP3K1(2.035) <- MAPK8IP3(2.166) <- MAPK8(2.355) |- HSPA1B(0.341)	7	0.031822	69.7277	0.0839667	1.49727
1761	hsa04010	MAPK signaling pathway	CDC25B(2.093) <- MAPK12(1.277) <- MAP2K3(1.030) |- PPM1A(0.386)	4	0.031865	40.8861	0.0840324	1.49669
1762	hsa04666	Fc gamma R-mediated phagocytosis	ARPC4(0.276) <- WASL(0.319) <- PIP5K1A(0.273) <- RAC1(0.506) <- VAV3(0.220) <- SYK(0.892)	6	0.032028	76.9988	0.0843875	1.49447
1763	hsa05223	Non-small cell lung cancer	CCND1(1.180) <- MAPK1(2.425) <- MAP2K1(1.162) <- ARAF(4.631) <- HRAS(1.027) <- SOS1(1.624) <- GRB2(1.613)	7	0.032036	68.6931	0.0843875	1.49436
1764	hsa04650	Natural killer cell mediated cytotoxicity	TNF(1.009) <- MAPK1(2.425) <- MAP2K1(1.162) <- ARAF(4.631) <- HRAS(1.027) <- SOS1(1.624) <- GRB2(1.613) <- LCP2(2.682)	8	0.032073	77.9576	0.0844371	1.49386
1765	hsa04010	MAPK signaling pathway	PLA2G5(12.305) <- MAPK1(2.425) <- MAP2K1(1.162) <- MAP3K1(2.035) <- MAPK8IP3(2.166) <- MAPK8(2.355) <- MAP2K7(2.424)	7	0.032117	76.6363	0.084505	1.49327
1766	hsa04650	Natural killer cell mediated cytotoxicity	TNFRSF10D(0.429) <- TNFSF10(0.481) <- IFNGR2(0.765) <- IFNA8(0.274)	4	0.032168	45.105	0.0845855	1.49258
1767	hsa04360	Axon guidance	RHOA(4.286) <- ARHGEF12(4.697) <- RND1(1.708) <- PLXNB3(2.052) <- SEMA4A(2.327)	5	0.032184	53.8357	0.0845855	1.49236
1768	hsa04630	Jak-STAT signaling pathway	MYC(3.052) <- STAT5A(1.994) <- JAK3(3.546) <- IL9R(3.035)	4	0.032277	48.1873	0.0847819	1.49111
1769	hsa04010	MAPK signaling pathway	PLA2G5(12.305) <- MAPK1(2.425) <- MAP2K1(1.162) <- MAP3K1(2.035) <- MAPK8IP3(2.166) <- MAPK8(2.355) <- MAP2K7(2.424) <- MAPK8IP2(1.465)	8	0.032312	85.9697	0.0848258	1.49064
1770	hsa04010	MAPK signaling pathway	PLA2G5(12.305) <- MAPK1(2.425) <- MAP2K1(1.162) <- MAP3K1(2.035) <- MAPK8IP3(2.166) <- MAP2K7(2.424) |- PPM1A(0.386)	7	0.032415	77.3961	0.0850482	1.48925
1771	hsa04010	MAPK signaling pathway	RELA(1.663) <- IKBKB(1.608) <- MAP3K1(2.035) <- MAP4K4(3.152)	4	0.032487	40.4023	0.0851802	1.48829
1772	hsa04210	Apoptosis	IRAK2(0.464) <- IL1RAP(0.249) <- IL1A(0.486)	3	0.032502	34.3535	0.0851802	1.48809
1773	hsa05214	Glioma	MAPK1(2.425) <- MAP2K1(1.162) <- ARAF(4.631) <- HRAS(1.027) <- SOS1(1.624) <- GRB2(1.613) <- SHC3(1.838)	7	0.032694	69.3687	0.085635	1.48553
1774	hsa04144	Endocytosis	CSF1R(1.949) <- SH3KBP1(1.497)	2	0.032829	20.3007	0.0859402	1.48374
1775	hsa04910	Insulin signaling pathway	FASN(1.108) <- SREBF1(1.348) <- PRKCZ(1.974) <- PIK3CG(3.224) <- IRS1(4.186)	5	0.032936	56.5859	0.0861717	1.48233
1776	hsa03320	PPAR signaling pathway	ILK(1.467) <- RXRG(1.379)	2	0.033205	20.183	0.0868266	1.4788
1777	hsa04910	Insulin signaling pathway	ACACA(2.928) <- SREBF1(1.348) <- PRKCZ(1.974) <- PIK3CG(3.224) <- IRS1(4.186)	5	0.03327	56.1843	0.0869405	1.47795
1778	hsa04520	Adherens junction	VCL(1.669) <- ACTB(1.336) <- CTNNA2(4.108)	3	0.033286	32.8642	0.0869405	1.47774
1779	hsa04916	Melanogenesis	ADCY2(6.309) <- GNAS(2.377) <- MC1R(1.589) <- POMC(1.056)	4	0.033344	41.7281	0.087028	1.47698
1780	hsa05200	Pathways in cancer	PTGS2(3.700) <- RELA(1.663) <- NFKBIA(1.558) <- IKBKB(1.608) <- AKT1(1.297)	5	0.033357	54.6883	0.087028	1.47681
1781	hsa04510	Focal adhesion	BAD(0.753) |- MAP2K1(1.162) <- RAF1(1.813) <- PAK3(2.780) <- CDC42(4.771)	5	0.033577	51.84	0.0875528	1.47396
1782	hsa05200	Pathways in cancer	MAPK8(2.355) <- RHOA(4.286) <- RALGDS(1.478) <- HRAS(1.027)	4	0.033628	43.0423	0.0876135	1.4733
1783	hsa05223	Non-small cell lung cancer	CCND1(1.180) <- MAPK1(2.425) <- MAP2K1(1.162) <- ARAF(4.631) <- HRAS(1.027) <- SOS1(1.624) <- GRB2(1.613)	7	0.033638	68.6931	0.0876135	1.47317
1784	hsa04520	Adherens junction	CTNND1(2.586) <- PTPRM(4.131)	2	0.033753	22.3521	0.0878638	1.47169
1785	hsa04666	Fc gamma R-mediated phagocytosis	ARPC4(0.276) <- WASL(0.319) <- PIP5K1A(0.273) <- RAC1(0.506) <- VAV3(0.220) <- SYK(0.892)	6	0.033829	76.9988	0.0880123	1.47071
1786	hsa05213	Endometrial cancer	ELK1(2.593) <- MAPK1(2.425) <- MAP2K1(1.162) <- ARAF(4.631)	4	0.033855	45.4808	0.0880306	1.47038
1787	hsa04662	B cell receptor signaling pathway	FOS(36.201) <- HRAS(1.027) <- RASGRP3(3.564) <- SOS1(1.624) <- GRB2(1.613)	5	0.034178	69.526	0.0888207	1.46625
1788	hsa04020	Calcium signaling pathway	ADCY1(2.736) <- CALML6(2.045) <- CAMK2B(4.502)	3	0.034203	31.4602	0.088836	1.46594
1789	hsa04020	Calcium signaling pathway	NOS1(1.633) <- CALML6(2.045) <- CAMK2B(4.502)	3	0.034269	31.0292	0.0889157	1.4651
1790	hsa04010	MAPK signaling pathway	TP53(1.310) <- MAPK12(1.277) <- MAP2K3(1.030) |- PPM1A(0.386)	4	0.034272	40.5462	0.0889157	1.46506
1791	hsa04010	MAPK signaling pathway	RELA(1.663) <- MAP3K14(1.789) <- MAP3K1(2.035) <- MAP4K4(3.152)	4	0.034334	40.4618	0.0890269	1.46428
1792	hsa04623	Cytosolic DNA-sensing pathway	IRF3(1.506) <- ZBP1(1.663)	2	0.034417	20.2441	0.0891187	1.46323
1793	hsa04010	MAPK signaling pathway	ATF4(1.145) <- RPS6KA2(1.936) <- MAPK1(2.425) <- MAP2K1(1.162) <- MAP3K1(2.035) <- MAPK8IP3(2.166) <- MAP2K7(2.424)	7	0.034419	72.7005	0.0891187	1.4632
1794	hsa04650	Natural killer cell mediated cytotoxicity	CSF2(1.879) <- NFATC4(2.362) <- PPP3CA(2.281) <- PLCG1(1.780) <- LAT(1.781) <- CD244(3.878) <- CD48(2.180)	7	0.034427	70.2946	0.0891187	1.4631
1795	hsa04010	MAPK signaling pathway	ELK1(2.593) <- MAPK1(2.425) <- MAP2K1(1.162) <- MAP3K1(2.035) <- MAPK8IP3(2.166) <- MAPK8(2.355) <- MAP2K7(2.424)	7	0.034566	72.904	0.0894287	1.46135
1796	hsa04520	Adherens junction	CTNNB1(2.562) <- CTNNA2(4.108) <- ACTB(1.336)	3	0.034686	35.2968	0.0896651	1.45985
1797	hsa04010	MAPK signaling pathway	RELA(1.663) <- IKBKB(1.608) <- MAP3K1(2.035) <- MAPK8IP3(2.166) <- MAP3K11(1.159) <- MAPK8IP2(1.465)	6	0.034696	57.7484	0.0896651	1.45972
1798	hsa05223	Non-small cell lung cancer	CCND1(1.180) <- MAPK1(2.425) <- MAP2K1(1.162) <- ARAF(4.631) <- HRAS(1.027) <- SOS1(1.624) <- GRB2(1.613)	7	0.03501	68.6931	0.0903464	1.45581
1799	hsa05416	Viral myocarditis	CAV1(3.937) <- FYN(4.286) <- CD55(3.263)	3	0.035015	39.5009	0.0903464	1.45575
1800	hsa04520	Adherens junction	CTNNB1(2.562) <- CTNNA2(4.108) <- ACTB(1.336)	3	0.035018	35.2968	0.0903464	1.45571
1801	hsa05131	Shigellosis	IL8(4.276) <- RELA(1.663) <- NFKBIA(1.558) <- FBXW11(1.140)	4	0.035063	42.2862	0.0903879	1.45515
1802	hsa04662	B cell receptor signaling pathway	FOS(36.201) <- HRAS(1.027) <- RASGRP3(3.564) <- SOS1(1.624) <- GRB2(1.613)	5	0.035073	69.526	0.0903879	1.45503
1803	hsa04350	TGF-beta signaling pathway	SMAD4(0.714) <- SMAD2(0.755) |- SMAD7(1.109) <- TNF(1.009)	4	0.035093	38.5052	0.0903893	1.45478
1804	hsa04520	Adherens junction	CTNNB1(2.562) <- CTNNA2(4.108) <- ACTB(1.336)	3	0.035128	35.2968	0.0904293	1.45435
1805	hsa04010	MAPK signaling pathway	ATF4(1.145) <- RPS6KA5(2.812) <- MAPK12(1.277) <- MAP2K3(1.030) |- PPM1A(0.386)	5	0.035229	49.3865	0.090639	1.4531
1806	hsa04010	MAPK signaling pathway	RELA(1.663) <- MAP3K14(1.789) <- MAP3K1(2.035) <- MAPK8IP3(2.166) <- MAP3K11(1.159) <- MAPK8IP2(1.465)	6	0.035274	57.8079	0.0906981	1.45255
1807	hsa05200	Pathways in cancer	MMP2(3.031) <- ETS1(1.805) <- MAPK1(2.425) |- DAPK1(0.438)	4	0.035291	40.6719	0.0906981	1.45234
1808	hsa04010	MAPK signaling pathway	STMN1(1.147) <- MAPK1(2.425) <- MAP2K1(1.162) <- MAP3K1(2.035) <- MAPK8IP3(2.166) <- MAPK8(2.355) |- HSPA1B(0.341)	7	0.035475	67.686	0.0911205	1.45008
1809	hsa04010	MAPK signaling pathway	TP53(1.310) <- MAPK12(1.277) <- MAP2K3(1.030) <- MAP3K7(1.162) |- PPM1B(0.640)	5	0.035587	47.7573	0.091338	1.44871
1810	hsa04010	MAPK signaling pathway	MAPT(4.019) <- MAPK1(2.425) <- MAP2K1(1.162) <- MAP3K1(2.035) <- CDC42(4.771)	5	0.035599	50.426	0.091338	1.44856
1811	hsa04510	Focal adhesion	BAD(0.753) |- RAF1(1.813) <- PAK3(2.780) <- RAC2(2.502) <- VAV1(1.945) <- PIK3CG(3.224) <- PTK2(2.151) |- PTEN(0.599)	8	0.035866	79.0234	0.0919722	1.44532
1812	hsa05220	Chronic myeloid leukemia	TP53(1.310) |- MDM2(0.360) <- AKT3(0.391) <- PIK3CA(0.851) <- CRK(0.505) <- ABL1(0.973)	6	0.03593	62.6123	0.0920424	1.44454
1813	hsa04010	MAPK signaling pathway	MYC(3.052) <- MAPK1(2.425) <- MAP2K1(1.162) <- MAP3K1(2.035) <- MAPK8IP3(2.166) <- MAP3K11(1.159) <- MAPK8IP2(1.465)	7	0.035933	67.1585	0.0920424	1.44451
1814	hsa04010	MAPK signaling pathway	ATF4(1.145) <- MAPKAPK2(1.586) <- MAPK12(1.277) <- MAP2K3(1.030) <- MAP3K5(1.143)	5	0.035973	49.5377	0.0920642	1.44402
1815	hsa03320	PPAR signaling pathway	SCD(0.432) <- RXRB(0.447)	2	0.036001	21.5877	0.0920642	1.44369
1816	hsa03320	PPAR signaling pathway	SCD(0.432) <- RXRB(0.447)	2	0.036001	21.5877	0.0920642	1.44369
1817	hsa04010	MAPK signaling pathway	MYC(3.052) <- MAPK1(2.425) <- MAP2K1(1.162) <- MAP3K1(2.035) <- MAPK8IP3(2.166) <- MAPK8(2.355) |- DUSP3(0.792)	7	0.036043	68.4533	0.0921209	1.44318
1818	hsa04722	Neurotrophin signaling pathway	JUN(4.179) <- MAPK8(2.355) <- MAP2K7(2.424) <- MAP3K5(1.143)	4	0.036076	52.21	0.0921545	1.44278
1819	hsa05214	Glioma	MAPK1(2.425) <- MAP2K1(1.162) <- ARAF(4.631) <- HRAS(1.027) <- SOS1(1.624) <- GRB2(1.613) <- SHC3(1.838)	7	0.036517	69.3687	0.0932298	1.4375
1820	hsa05223	Non-small cell lung cancer	CCND1(1.180) <- MAPK1(2.425) <- MAP2K1(1.162) <- ARAF(4.631) <- HRAS(1.027) <- SOS1(1.624) <- GRB2(1.613)	7	0.036774	68.6931	0.0938343	1.43446
1821	hsa05221	Acute myeloid leukemia	RELA(1.663) <- IKBKB(1.608) <- AKT1(1.297) <- PIK3CG(3.224)	4	0.03699	43.2253	0.0943336	1.43192
1822	hsa04115	p53 signaling pathway	GTSE1(1.575) <- TP53(1.310) <- ATM(1.918)	3	0.037193	30.6089	0.0947993	1.42954
1823	hsa04012	ErbB signaling pathway	ABL1(0.973) <- CRK(0.505) <- EGFR(0.353) <- AREG(0.716)	4	0.037227	41.2407	0.0948277	1.42914
1824	hsa04010	MAPK signaling pathway	STMN1(1.147) <- MAPK1(2.425) <- MAP2K1(1.162) <- MAP3K1(2.035) <- MAPK8IP3(2.166) <- MAP3K11(1.159) <- MAP4K1(6.424) <- MAPK8IP2(1.465)	8	0.037245	75.3332	0.0948277	1.42893
1825	hsa04010	MAPK signaling pathway	RELA(1.663) <- IKBKB(1.608) <- MAP3K1(2.035) <- MAPK8IP3(2.166) <- MAP3K11(1.159) <- MAP4K1(6.424) <- MAPK8IP2(1.465)	7	0.037512	69.4347	0.0954552	1.42583
1826	hsa04930	Type II diabetes mellitus	SLC2A4(1.893) <- ADIPOQ(4.501)	2	0.037597	23.4527	0.0956191	1.42485
1827	hsa04115	p53 signaling pathway	CCNB2(0.661) |- GADD45G(1.097) <- TP53(1.310) <- BBC3(1.509)	4	0.03768	39.0309	0.0957279	1.42389
1828	hsa04010	MAPK signaling pathway	ATF4(1.145) <- MKNK1(2.838) <- MAPK1(2.425) <- MAP2K1(1.162) <- MAP3K1(2.035) <- MAPK8IP3(2.166) <- MAPK8(2.355) |- PTPRR(0.333)	8	0.037681	77.7389	0.0957279	1.42388
1829	hsa05120	Epithelial cell signaling in Helicobacter pylori infection	IL8(4.276) <- JUN(4.179) <- MAPK8(2.355)	3	0.037726	43.5911	0.0957898	1.42336
1830	hsa05142	Chagas disease (American trypanosomiasis)	RELA(1.663) <- NFKBIA(1.558) <- CASP8(1.711) <- CD3E(1.820)	4	0.03779	41.458	0.0958585	1.42262
1831	hsa04010	MAPK signaling pathway	RELA(1.663) <- MAP3K14(1.789) <- MAP3K1(2.035) <- MAPK8IP3(2.166) <- MAP3K11(1.159) <- MAP4K1(6.424) <- MAPK8IP2(1.465)	7	0.037813	69.4942	0.0958585	1.42236
1832	hsa05142	Chagas disease (American trypanosomiasis)	AKT1(1.297) <- PIK3CG(3.224)	2	0.037815	20.9994	0.0958585	1.42234
1833	hsa04010	MAPK signaling pathway	MAPT(4.019) <- MAPK1(2.425) <- MAP2K1(1.162) <- MAP3K1(2.035) <- MAPK8IP3(2.166) <- MAP2K7(2.424) <- MAPK8IP2(1.465)	7	0.03801	67.2476	0.0963003	1.4201
1834	hsa04010	MAPK signaling pathway	PLA2G5(12.305) <- MAPK1(2.425) <- MAP2K1(1.162) <- MAP3K1(2.035) <- MAPK8IP3(2.166) <- MAP2K7(2.424) <- MAPK8IP2(1.465)	7	0.038127	74.5291	0.0965441	1.41877
1835	hsa05220	Chronic myeloid leukemia	MYC(3.052) <- BCR(1.241)	2	0.03831	20.1411	0.0969546	1.41669
1836	hsa04520	Adherens junction	VCL(1.669) <- CTNNA2(4.108)	2	0.038419	22.583	0.0971775	1.41545
1837	hsa04510	Focal adhesion	ITGA5(3.197) <- TLN2(6.422) <- VCL(1.669) <- PIP5K1C(1.639) <- RHOA(4.286)	5	0.038592	63.1793	0.0975619	1.4135
1838	hsa04010	MAPK signaling pathway	JUND(0.342) <- MAPK9(0.700) <- MAP2K4(0.767) |- AKT1(1.297)	4	0.038631	40.9152	0.0976074	1.41306
1839	hsa05200	Pathways in cancer	CSF3R(3.119) |- CEBPA(0.486)	2	0.038737	21.9337	0.097822	1.41187
1840	hsa04660	T cell receptor signaling pathway	NFATC4(2.362) |- GSK3B(0.735) |- AKT1(1.297) <- PIK3CG(3.224) <- ICOS(3.287)	5	0.038764	52.2708	0.097837	1.41157
1841	hsa04010	MAPK signaling pathway	NFATC4(2.362) |- MAPK9(0.700) |- HSPA2(1.340)	3	0.038795	31.1429	0.097862	1.41122
1842	hsa05332	Graft-versus-host disease	KIR2DL3(0.632) |- HLA-A(2.659)	2	0.039148	21.9105	0.0986957	1.40729
1843	hsa04510	Focal adhesion	BAD(0.753) |- RAF1(1.813) <- PAK3(2.780) <- CDC42(4.771)	4	0.039168	43.0887	0.0986957	1.40707
1844	hsa04010	MAPK signaling pathway	TP53(1.310) <- MAPK8(2.355) |- DUSP3(0.792)	3	0.039194	30.729	0.098697	1.40678
1845	hsa04722	Neurotrophin signaling pathway	JUN(4.179) <- MAPK8(2.355) <- MAP2K7(2.424) <- MAP3K5(1.143)	4	0.039211	52.21	0.098697	1.40659
1846	hsa04010	MAPK signaling pathway	MEF2C(3.007) <- MAPK12(1.277) <- MAP2K3(1.030) |- PPM1A(0.386)	4	0.039271	39.9893	0.0987944	1.40593
1847	hsa04510	Focal adhesion	ITGA5(3.197) <- TLN2(6.422) <- VCL(1.669) <- PIP5K1C(1.639) <- RHOA(4.286)	5	0.039479	63.1793	0.0992639	1.40363
1848	hsa04010	MAPK signaling pathway	MAPT(4.019) <- MAPK1(2.425) <- MAP2K1(1.162) <- MAP3K1(2.035) <- MAPK8IP3(2.166) <- MAPK8(2.355)	6	0.03952	58.3801	0.0993132	1.40318
1849	hsa05223	Non-small cell lung cancer	CCND1(1.180) <- MAPK1(2.425) <- MAP2K1(1.162) <- ARAF(4.631) <- HRAS(1.027) <- SOS1(1.624) <- GRB2(1.613)	7	0.039675	68.6931	0.0996488	1.40148
1850	hsa05100	Bacterial invasion of epithelial cells	ACTB(1.336) <- RHOA(4.286)	2	0.039786	20.4494	0.0998598	1.40027
1851	hsa04010	MAPK signaling pathway	ATF4(1.145) <- RPS6KA2(1.936) <- MAPK1(2.425) <- MAP2K1(1.162) <- RAF1(1.813) <- RRAS(1.890)	6	0.039802	66.1802	0.0998598	1.4001
1852	hsa04510	Focal adhesion	ITGA5(3.197) <- TLN2(6.422) <- VCL(1.669) <- PIP5K1C(1.639) <- RHOA(4.286)	5	0.039836	63.1793	0.0998911	1.39972
1853	hsa04010	MAPK signaling pathway	MYC(3.052) <- MAPK1(2.425) <- MAP2K1(1.162) <- MAP3K1(2.035) <- MAPK8IP3(2.166) <- MAP3K11(1.159) <- MAP4K1(6.424) <- MAPK8IP2(1.465)	8	0.039909	78.796	0.10002	1.39893
1854	hsa05014	Amyotrophic lateral sclerosis (ALS)	TOMM40(2.220) |- SOD1(0.672)	2	0.040129	21.5049	0.100497	1.39654
1855	hsa04722	Neurotrophin signaling pathway	RHOA(4.286) <- ARHGDIB(2.198) <- NGFR(6.501) <- NTF3(3.162)	4	0.040157	47.6163	0.100497	1.39624
1856	hsa04010	MAPK signaling pathway	ELK1(2.593) <- MAPK12(1.277) <- MAP2K3(1.030) <- MAP3K5(1.143)	4	0.040164	40.6961	0.100497	1.39616
1857	hsa05214	Glioma	PIK3CG(3.224) <- HRAS(1.027) <- SOS1(1.624) <- GRB2(1.613) <- SHC3(1.838)	5	0.040224	50.2201	0.100592	1.39551
1858	hsa04666	Fc gamma R-mediated phagocytosis	ARF6(0.641) <- RAC1(0.506) <- VAV3(0.220) <- SYK(0.892)	4	0.040247	53.0652	0.100596	1.39527
1859	hsa03320	PPAR signaling pathway	SLC27A1(1.543) <- RXRG(1.379)	2	0.04029	20.0661	0.100649	1.3948
1860	hsa04010	MAPK signaling pathway	PLA2G5(12.305) <- MAPK1(2.425) <- MAP2K1(1.162) <- MAP3K1(2.035) <- MAPK8IP3(2.166) <- MAP3K11(1.159) <- MAPK8IP2(1.465)	7	0.040353	73.019	0.100752	1.39412
1861	hsa04510	Focal adhesion	ITGA5(3.197) <- TLN2(6.422) <- VCL(1.669) <- PIP5K1C(1.639) <- RHOA(4.286)	5	0.04053	63.1793	0.101109	1.39222
1862	hsa04010	MAPK signaling pathway	DDIT3(1.436) <- MAPK12(1.277) <- MAP2K3(1.030) <- MAP3K5(1.143) |- AKT3(0.391)	5	0.040547	47.6286	0.101109	1.39204
1863	hsa05217	Basal cell carcinoma	PTCH1(1.863) |- SHH(0.659)	2	0.040561	21.0908	0.101109	1.39189
1864	hsa05200	Pathways in cancer	TRAF5(4.737) <- RELA(1.663) <- NFKBIA(1.558) <- IKBKB(1.608) <- AKT1(1.297)	5	0.040613	53.0625	0.101184	1.39133
1865	hsa04910	Insulin signaling pathway	FASN(1.108) <- SREBF1(1.348) <- PRKCZ(1.974) <- PIK3CG(3.224) <- IRS1(4.186)	5	0.040916	56.5859	0.101884	1.38811
1866	hsa04010	MAPK signaling pathway	MYC(3.052) <- MAPK1(2.425) <- MAP2K1(1.162) <- MAP3K1(2.035) <- MAP4K4(3.152)	5	0.041085	49.9736	0.10225	1.38632
1867	hsa04510	Focal adhesion	ITGA5(3.197) <- TLN2(6.422) <- VCL(1.669) <- PIP5K1C(1.639) <- RHOA(4.286)	5	0.041202	63.1793	0.102486	1.38508
1868	hsa04520	Adherens junction	MLLT4(3.624) <- CTNNA2(4.108)	2	0.041242	22.1857	0.102531	1.38466
1869	hsa04010	MAPK signaling pathway	MYC(3.052) <- MAPK1(2.425) <- MAP2K1(1.162) <- MAP3K1(2.035) <- MAPK8IP3(2.166) <- MAPK8(2.355)	6	0.041362	59.8012	0.102727	1.3834
1870	hsa05211	Renal cell carcinoma	ETS1(1.805) <- MAPK1(2.425) <- MAP2K1(1.162) <- ARAF(4.631)	4	0.041365	40.1357	0.102727	1.38337
1871	hsa04010	MAPK signaling pathway	ELK1(2.593) <- MAPK1(2.425) <- MAP2K1(1.162) <- MAP3K1(2.035) <- MAPK8IP3(2.166)	5	0.04148	50.3634	0.102957	1.38216
1872	hsa04010	MAPK signaling pathway	JUND(0.342) <- MAPK9(0.700) |- HSPA2(1.340)	3	0.041562	31.7628	0.103058	1.3813
1873	hsa04110	Cell cycle	CCNB2(0.661) |- GADD45G(1.097) <- TP53(1.310) |- MDM2(0.360) |- CDKN2A(1.746)	5	0.041565	50.4809	0.103058	1.38127
1874	hsa05142	Chagas disease (American trypanosomiasis)	FOS(36.201) <- MAPK12(1.277)	2	0.041706	38.2178	0.103353	1.3798
1875	hsa04010	MAPK signaling pathway	MEF2C(3.007) <- MAPK12(1.277) <- MAP2K3(1.030) <- MAP3K5(1.143) |- AKT3(0.391)	5	0.042083	47.973	0.104231	1.37589
1876	hsa05014	Amyotrophic lateral sclerosis (ALS)	PPP3CA(2.281) |- SOD1(0.672)	2	0.042164	21.8267	0.104376	1.37506
1877	hsa04350	TGF-beta signaling pathway	CDKN2B(0.403) |- MYC(3.052) <- RBL1(1.398) <- SMAD3(1.515) |- MAPK3(0.739)	5	0.04221	49.9639	0.104434	1.37458
1878	hsa04010	MAPK signaling pathway	RELA(1.663) <- IKBKB(1.608) <- MAP3K1(2.035) <- MAPK8IP3(2.166) <- MAPK8(2.355) <- MAP2K7(2.424)	6	0.042296	61.3657	0.104558	1.3737
1879	hsa04010	MAPK signaling pathway	MAPT(4.019) <- MAPK1(2.425) <- MAP2K1(1.162) <- MAP3K1(2.035) <- MAPK8IP3(2.166) <- MAPK8(2.355) <- MAPK8IP2(1.465)	7	0.042305	67.7285	0.104558	1.37361
1880	hsa04630	Jak-STAT signaling pathway	AKT3(0.391) <- PIK3CA(0.851) <- JAK1(0.472) |- PTPN6(1.791)	4	0.042382	43.7085	0.10467	1.37282
1881	hsa04115	p53 signaling pathway	CCNE2(0.830) |- CDKN1A(1.707) <- TP53(1.310) <- ATM(1.918)	4	0.042416	40.5657	0.10467	1.37247
1882	hsa04110	Cell cycle	CCND3(1.559) |- GSK3B(0.735)	2	0.042418	19.9639	0.10467	1.37245
1883	hsa05142	Chagas disease (American trypanosomiasis)	FOS(36.201) <- MAPK8(2.355)	2	0.042525	40.8436	0.104878	1.37136
1884	hsa03320	PPAR signaling pathway	EHHADH(0.368) <- RXRB(0.447)	2	0.04279	21.3651	0.105437	1.36866
1885	hsa04010	MAPK signaling pathway	NFATC4(2.362) |- MAPK9(0.700) <- MAP2K4(0.767) |- AKT1(1.297)	4	0.042797	40.2953	0.105437	1.36859
1886	hsa04666	Fc gamma R-mediated phagocytosis	CFL2(4.003) |- LIMK2(0.628) <- PAK1(0.479) <- RAC1(0.506) <- VAV3(0.220) <- SYK(0.892)	6	0.042883	76.6749	0.105593	1.36771
1887	hsa04010	MAPK signaling pathway	ATF4(1.145) <- MKNK1(2.838) <- MAPK1(2.425) <- MAP2K1(1.162) <- MAP3K1(2.035) <- MAPK8IP3(2.166) <- MAP2K7(2.424) <- MAPK8IP2(1.465)	8	0.043089	74.88	0.106044	1.36563
1888	hsa04010	MAPK signaling pathway	RELA(1.663) <- IKBKB(1.608) <- MAP3K8(2.612)	3	0.04324	30.6305	0.106359	1.36411
1889	hsa04360	Axon guidance	RND1(1.708) <- PLXNA3(3.596) <- FYN(4.286)	3	0.043608	35.1894	0.107208	1.36043
1890	hsa04010	MAPK signaling pathway	STMN1(1.147) <- MAPK1(2.425) <- MAP2K1(1.162) <- MAP3K1(2.035) <- MAPK8IP3(2.166) <- MAPK8(2.355) <- MAPK8IP2(1.465)	7	0.043785	65.6867	0.107538	1.35867
1891	hsa04740	Olfactory transduction	CLCA2(2.892) <- CNGA3(4.350) <- ADCY3(1.688) <- GNAL(1.583) <- OR51E2(8.759)	5	0.043795	59.0539	0.107538	1.35858
1892	hsa04930	Type II diabetes mellitus	SLC2A4(1.893) <- PIK3CG(3.224) <- IRS1(4.186) <- INSR(1.320) |- SOCS4(0.493)	5	0.043835	53.6521	0.107538	1.35818
1893	hsa04930	Type II diabetes mellitus	SLC2A4(1.893) <- PIK3CG(3.224) <- IRS1(4.186) <- INSR(1.320) |- SOCS4(0.493)	5	0.043835	53.6521	0.107538	1.35818
1894	hsa05214	Glioma	PIK3CG(3.224) <- HRAS(1.027) <- SOS1(1.624) <- GRB2(1.613) <- SHC3(1.838)	5	0.04402	50.2201	0.107935	1.35635
1895	hsa04010	MAPK signaling pathway	STMN1(1.147) <- MAPK1(2.425) <- MAP2K1(1.162) <- MAP3K1(2.035) <- MAPK8IP3(2.166) <- MAPK8(2.355) <- MAP2K7(2.424)	7	0.044123	67.313	0.10813	1.35533
1896	hsa04520	Adherens junction	TJP1(1.394) <- ACTB(1.336) <- RHOA(4.286)	3	0.044209	30.7768	0.108284	1.35449
1897	hsa05142	Chagas disease (American trypanosomiasis)	FOS(36.201) <- MAPK1(2.425)	2	0.044273	38.8374	0.108384	1.35386
1898	hsa04340	Hedgehog signaling pathway	BMP6(1.749) <- GLI2(2.878) |- BTRC(0.349)	3	0.044301	38.4102	0.108395	1.35359
1899	hsa04010	MAPK signaling pathway	NTRK2(1.634) <- NTF3(3.162)	2	0.04434	20.9425	0.108433	1.3532
1900	hsa04010	MAPK signaling pathway	PLA2G5(12.305) <- MAPK1(2.425) <- MAP2K1(1.162) <- MAP3K1(2.035) <- MAPK8IP3(2.166) <- MAP2K7(2.424)	6	0.044434	65.1468	0.108606	1.35228
1901	hsa04340	Hedgehog signaling pathway	PTCH1(1.863) <- GLI2(2.878) |- BTRC(0.349)	3	0.044476	37.7881	0.108652	1.35187
1902	hsa04010	MAPK signaling pathway	STMN1(1.147) <- MAPK1(2.425) <- MAP2K1(1.162) <- MAP3K1(2.035) <- MAPK8IP3(2.166) <- MAP3K11(1.159) <- MAPK8IP2(1.465)	7	0.044733	63.6957	0.109222	1.34937
1903	hsa04115	p53 signaling pathway	LRDD(1.939) <- TP53(1.310) <- ATM(1.918)	3	0.044837	30.6613	0.109418	1.34836
1904	hsa04910	Insulin signaling pathway	PKLR(1.806) <- SREBF1(1.348) <- PRKCZ(1.974) <- PIK3CG(3.224) <- IRS1(4.186) <- INSR(1.320)	6	0.044889	64.667	0.109488	1.34786
1905	hsa04510	Focal adhesion	ITGA5(3.197) <- ACTN4(3.519) <- VCL(1.669) <- PIP5K1C(1.639) <- RHOA(4.286)	5	0.044914	61.7961	0.109491	1.34762
1906	hsa04144	Endocytosis	CHMP2A(0.597) <- CHMP1B(0.652)	2	0.044966	21.1921	0.10956	1.34712
1907	hsa04010	MAPK signaling pathway	MYC(3.052) <- MAPK1(2.425) <- MAP2K1(1.162) <- MAP3K8(2.612)	4	0.045021	40.4259	0.109637	1.34658
1908	hsa05131	Shigellosis	CDC42(4.771) <- WAS(2.084) <- ARPC5(1.701) <- ACTB(1.336)	4	0.045114	40.6101	0.109806	1.34569
1909	hsa03320	PPAR signaling pathway	CPT1A(0.399) <- RXRB(0.447)	2	0.045246	21.0089	0.109899	1.34442
1910	hsa03320	PPAR signaling pathway	CPT1A(0.399) <- RXRB(0.447)	2	0.045246	21.0089	0.109899	1.34442
1911	hsa03320	PPAR signaling pathway	CPT1A(0.399) <- RXRB(0.447)	2	0.045246	21.0089	0.109899	1.34442
1912	hsa04010	MAPK signaling pathway	ATF4(1.145) <- MKNK1(2.838) <- MAPK1(2.425) <- MAP2K1(1.162) <- MAP3K1(2.035) <- MAPK8IP3(2.166) <- MAPK8(2.355) |- HSPA1B(0.341)	8	0.045247	77.3602	0.109899	1.34441
1913	hsa04010	MAPK signaling pathway	PLA2G5(12.305) <- MAPK1(2.425) <- MAP2K1(1.162) <- MAP3K1(2.035) <- MAPK8IP3(2.166) <- MAP3K11(1.159) <- MAP4K1(6.424) <- MAPK8IP2(1.465)	8	0.045334	84.6564	0.110053	1.34358
1914	hsa04310	Wnt signaling pathway	MMP7(1.088) <- TCF7L1(2.735) <- CTNNB1(2.562)	3	0.04539	36.2931	0.110131	1.34304
1915	hsa04010	MAPK signaling pathway	ATF4(1.145) <- RPS6KA5(2.812) <- MAPK12(1.277) |- PTPRR(0.333)	4	0.045624	40.0886	0.110596	1.34081
1916	hsa04910	Insulin signaling pathway	ACACA(2.928) <- SREBF1(1.348) <- PRKCZ(1.974) <- PIK3CG(3.224) <- IRS1(4.186) <- INSR(1.320)	6	0.045629	64.8393	0.110596	1.34076
1917	hsa04010	MAPK signaling pathway	RELA(1.663) <- IKBKB(1.608) <- MAP3K1(2.035) <- MAPK8IP3(2.166) <- MAPK8(2.355)	5	0.045712	50.3454	0.110696	1.33997
1918	hsa04666	Fc gamma R-mediated phagocytosis	RPS6KB1(1.426) <- AKT1(1.297) <- PIK3CG(3.224) <- GAB2(3.999) <- HCK(1.230)	5	0.045736	54.6519	0.110696	1.33974
1919	hsa04010	MAPK signaling pathway	STMN1(1.147) <- MAPK1(2.425) <- MAP2K1(1.162) <- MAP3K1(2.035) <- CDC42(4.771)	5	0.045742	48.3843	0.110696	1.33968
1920	hsa04510	Focal adhesion	ITGA5(3.197) <- ACTN4(3.519) <- VCL(1.669) <- PIP5K1C(1.639) <- RHOA(4.286)	5	0.045823	61.7961	0.110791	1.33892
1921	hsa04310	Wnt signaling pathway	FOSL1(2.269) <- TCF7L1(2.735) <- CTNNB1(2.562)	3	0.045829	36.0798	0.110791	1.33886
1922	hsa05221	Acute myeloid leukemia	PIM1(1.509) <- STAT5A(1.994) <- FLT3(1.262)	3	0.046015	30.497	0.111183	1.3371
1923	hsa04912	GnRH signaling pathway	MAPK7(1.183) <- PRKCA(3.061) <- PLCB1(2.203) <- GNAQ(1.376) <- GNRHR(2.670) <- GNRH1(1.131)	6	0.046096	56.0982	0.111263	1.33634
1924	hsa05210	Colorectal cancer	CCND1(1.180) <- MYC(3.052) <- MAPK1(2.425) <- MAP2K1(1.162) <- ARAF(4.631)	5	0.046096	53.5649	0.111263	1.33634
1925	hsa04114	Oocyte meiosis	ANAPC1(1.187) |- CCNE2(0.830)	2	0.046244	19.8416	0.111562	1.33494
1926	hsa04510	Focal adhesion	ITGA5(3.197) <- ACTN4(3.519) <- VCL(1.669) <- PIP5K1C(1.639) <- RHOA(4.286)	5	0.04638	61.7961	0.111832	1.33367
1927	hsa04914	Progesterone-mediated oocyte maturation	PDE3A(1.834) <- AKT1(1.297)	2	0.046472	20.0834	0.111996	1.33281
1928	hsa04010	MAPK signaling pathway	ELK1(2.593) <- MAPK1(2.425) <- MAP2K1(1.162) <- MAP3K1(2.035) <- MAPK8IP3(2.166)	5	0.046513	50.3634	0.112036	1.33243
1929	hsa04010	MAPK signaling pathway	CRK(0.505) <- MAP2K4(0.767) |- AKT1(1.297)	3	0.046578	30.5854	0.112135	1.33182
1930	hsa04010	MAPK signaling pathway	STMN1(1.147) <- MAPK1(2.425) <- MAP2K1(1.162) <- MAP3K1(2.035) <- MAPK8IP3(2.166) <- MAPK8(2.355) |- DUSP3(0.792)	7	0.046654	64.9905	0.11226	1.33111
1931	hsa04144	Endocytosis	FGFR2(0.198) <- MDM2(0.360)	2	0.046687	23.7922	0.112281	1.3308
1932	hsa05210	Colorectal cancer	BAD(0.753) <- AKT3(0.391) <- PIK3CA(0.851) <- KRAS(0.629)	4	0.046779	41.385	0.112424	1.32995
1933	hsa04660	T cell receptor signaling pathway	CDC42(4.771) <- VAV1(1.945) <- TEC(1.968)	3	0.046795	30.7115	0.112424	1.3298
1934	hsa04010	MAPK signaling pathway	PLA2G5(12.305) <- MAPK1(2.425) <- MAP2K1(1.162) <- MAP3K1(2.035) <- MAPK8IP3(2.166) <- MAPK8(2.355) |- DUSP3(0.792)	7	0.046824	74.3137	0.112436	1.32953
1935	hsa04010	MAPK signaling pathway	MAPT(4.019) <- MAPK1(2.425) <- MAP2K1(1.162) <- MAP3K1(2.035) <- MAPK8IP3(2.166) <- MAPK8(2.355)	6	0.046866	58.3801	0.112478	1.32914
1936	hsa05100	Bacterial invasion of epithelial cells	ACTB(1.336) <- ARPC5(1.701) <- WAS(2.084) <- CDC42(4.771)	4	0.046958	40.459	0.112588	1.32829
1937	hsa04662	B cell receptor signaling pathway	FOS(36.201) <- HRAS(1.027) <- RASGRP3(3.564) <- PLCG2(1.568) <- BTK(1.845)	5	0.04696	68.6663	0.112588	1.32827
1938	hsa04010	MAPK signaling pathway	PLA2G5(12.305) <- MAPK1(2.425) <- MAP2K1(1.162) <- RAF1(1.813) <- RRAS(1.890) |- NF1(0.369)	6	0.04709	70.9239	0.112841	1.32707
1939	hsa04115	p53 signaling pathway	CDK6(0.141) |- CDKN1A(1.707) <- TP53(1.310)	3	0.047282	44.5622	0.113243	1.3253
1940	hsa04510	Focal adhesion	ITGA5(3.197) <- ACTN4(3.519) <- VCL(1.669) <- PIP5K1C(1.639) <- RHOA(4.286)	5	0.047463	61.7961	0.113618	1.32364
1941	hsa04920	Adipocytokine signaling pathway	NPY(0.715) <- PRKAA1(0.522) |- STAT3(1.338) <- JAK2(1.682) <- LEPR(2.207) <- LEP(1.719)	6	0.047502	60.3635	0.113652	1.32329
1942	hsa04340	Hedgehog signaling pathway	WNT3(3.147) <- GLI2(2.878) |- BTRC(0.349)	3	0.047577	38.3294	0.113773	1.3226
1943	hsa04010	MAPK signaling pathway	RELA(1.663) <- MAP3K14(1.789) <- MAP3K1(2.035) <- MAPK8IP3(2.166) <- MAPK8(2.355) <- MAP2K7(2.424)	6	0.047615	61.4252	0.113805	1.32226
1944	hsa04010	MAPK signaling pathway	MYC(3.052) <- MAPK1(2.425) <- MAP2K1(1.162) <- MAP3K1(2.035) <- MAPK8IP3(2.166) <- MAPK8(2.355)	6	0.047684	59.8012	0.113912	1.32163
1945	hsa05120	Epithelial cell signaling in Helicobacter pylori infection	CXCL1(2.190) <- JUN(4.179) <- MAPK8(2.355)	3	0.047808	42.3048	0.114149	1.3205
1946	hsa04510	Focal adhesion	ITGA5(3.197) <- ACTN4(3.519) <- VCL(1.669) <- PIP5K1C(1.639) <- RHOA(4.286)	5	0.047848	61.7961	0.114186	1.32014
1947	hsa04010	MAPK signaling pathway	DDIT3(1.436) <- MAPK12(1.277) <- MAP2K3(1.030) |- PPM1A(0.386)	4	0.047918	39.6448	0.114294	1.3195
1948	hsa04810	Regulation of actin cytoskeleton	IQGAP3(2.005) <- RAC2(2.502) <- ARHGEF4(1.829) <- APC2(2.201)	4	0.048003	40.475	0.114438	1.31873
1949	hsa03320	PPAR signaling pathway	MMP1(0.583) <- RXRB(0.447)	2	0.04811	20.832	0.114635	1.31776
1950	hsa04010	MAPK signaling pathway	PDGFRB(2.851) <- GRB2(1.613) <- SOS1(1.624)	3	0.048182	31.8839	0.114747	1.31712
1951	hsa04010	MAPK signaling pathway	MAPT(4.019) <- MAPK1(2.425) <- MAP2K1(1.162) <- MAP3K1(2.035) <- MAPK8IP3(2.166) <- MAPK8(2.355) <- MAP2K7(2.424)	7	0.048261	69.3547	0.114877	1.3164
1952	hsa05200	Pathways in cancer	CCND1(1.180) <- RELA(1.663) <- NFKBIA(1.558) <- IKBKB(1.608) <- AKT1(1.297)	5	0.04833	53.0789	0.114982	1.31578
1953	hsa05200	Pathways in cancer	CDKN1A(1.707) |- AKT3(0.391) |- NKX3-1(1.733)	3	0.048516	30.2364	0.115306	1.31412
1954	hsa05215	Prostate cancer	CDKN1A(1.707) |- AKT3(0.391) |- NKX3-1(1.733)	3	0.048516	30.2364	0.115306	1.31412
1955	hsa04010	MAPK signaling pathway	PLA2G5(12.305) <- MAPK1(2.425) <- MAP2K1(1.162) <- MAP3K1(2.035) <- MAPK8IP3(2.166) <- MAPK8(2.355) |- PTPRR(0.333)	7	0.048554	77.388	0.115337	1.31377
1956	hsa05221	Acute myeloid leukemia	MAPK3(0.739) <- MAP2K2(0.625) <- BRAF(0.710) <- KRAS(0.629)	4	0.048708	40.1195	0.115644	1.3124
1957	hsa05200	Pathways in cancer	IL8(4.276) <- MYC(3.052) <- MAPK1(2.425) |- DAPK1(0.438)	4	0.049058	42.9285	0.116416	1.30929
1958	hsa05221	Acute myeloid leukemia	RELA(1.663) <- IKBKB(1.608) <- AKT1(1.297) <- PIK3CG(3.224)	4	0.049099	43.2253	0.116453	1.30893
1959	hsa05131	Shigellosis	PFN2(1.104) <- VCL(1.669) <- WAS(2.084) <- ARPC5(1.701) <- ACTB(1.336)	5	0.049338	48.1636	0.116961	1.30682
1960	hsa04520	Adherens junction	CTNNB1(2.562) <- PTPN1(2.607)	2	0.049397	22.6285	0.117041	1.3063
1961	hsa04010	MAPK signaling pathway	ATF4(1.145) <- MKNK1(2.838) <- MAPK1(2.425) <- MAP2K1(1.162) <- MAP3K1(2.035) <- MAPK8IP3(2.166) <- MAP3K11(1.159) <- MAP4K1(6.424) <- MAPK8IP2(1.465)	9	0.049433	84.9913	0.117066	1.30598
1962	hsa04010	MAPK signaling pathway	MAPT(4.019) <- MAPK1(2.425) <- MAP2K1(1.162) <- RAF1(1.813) <- RRAS(1.890)	5	0.04949	51.2993	0.117138	1.30548
1963	hsa04115	p53 signaling pathway	FAS(3.374) <- TP53(1.310) <- BBC3(1.509)	3	0.049537	31.0287	0.117138	1.30507
1964	hsa04666	Fc gamma R-mediated phagocytosis	ARF6(0.641) <- RAC1(0.506) <- VAV3(0.220) <- SYK(0.892)	4	0.049545	53.0652	0.117138	1.305
1965	hsa04144	Endocytosis	CSF1R(1.949) <- EPS15(3.737)	2	0.049564	21.9945	0.117138	1.30483
1966	hsa04630	Jak-STAT signaling pathway	PTPN11(0.417) <- JAK1(0.472) |- PTPN6(1.791)	3	0.049691	32.9967	0.117378	1.30372
1967	hsa04920	Adipocytokine signaling pathway	NPY(0.715) <- PRKAA1(0.522) |- STAT3(1.338) <- JAK2(1.682) <- LEPR(2.207)	5	0.050262	51.8989	0.118666	1.29876
1968	hsa05200	Pathways in cancer	CCNA1(1.343) <- ZBTB16(9.633)	2	0.050407	25.371	0.11886	1.29751
1969	hsa05221	Acute myeloid leukemia	CCNA1(1.343) <- ZBTB16(9.633)	2	0.050407	25.371	0.11886	1.29751
1970	hsa04010	MAPK signaling pathway	ATF4(1.145) <- MKNK1(2.838) <- MAPK1(2.425) <- MAP2K1(1.162) <- MAP3K1(2.035) <- CDC42(4.771)	6	0.050421	58.153	0.11886	1.29739
1971	hsa04010	MAPK signaling pathway	ATF4(1.145) <- MKNK1(2.838) <- MAPK1(2.425) <- MAP2K1(1.162) <- RAF1(1.813) <- RRAS(1.890) <- SOS1(1.624)	7	0.050481	67.5786	0.118942	1.29687
1972	hsa04010	MAPK signaling pathway	CDC25B(2.093) <- MAPK12(1.277) <- MAP2K3(1.030) <- MAP3K7(1.162) |- PPM1B(0.640)	5	0.050651	48.0973	0.119282	1.29541
1973	hsa04010	MAPK signaling pathway	ELK1(2.593) <- MAPK1(2.425) <- MAP2K1(1.162) <- RAF1(1.813) <- RRAS(1.890)	5	0.05069	54.8486	0.119313	1.29508
1974	hsa04010	MAPK signaling pathway	RELA(1.663) <- IKBKB(1.608) <- MAP3K1(2.035) <- MAPK8IP3(2.166) <- MAPK8(2.355)	5	0.050966	50.3454	0.1199	1.29272
1975	hsa04722	Neurotrophin signaling pathway	YWHAH(1.033) <- NGFRAP1(1.066) <- NGFR(6.501) <- BDNF(3.183)	4	0.050991	41.4622	0.1199	1.29251
1976	hsa04810	Regulation of actin cytoskeleton	MYL9(9.088) <- MYLK(2.873) |- PAK1(0.479) <- RAC1(0.506)	4	0.051021	57.3622	0.11991	1.29225
1977	hsa04110	Cell cycle	MAD2L1(0.627) <- MAD1L1(0.337) <- TTK(0.939)	3	0.051101	31.615	0.120037	1.29157
1978	hsa05200	Pathways in cancer	TP53(1.310) |- MDM2(0.360) <- AKT3(0.391) |- NKX3-1(1.733)	4	0.051249	43.0502	0.120263	1.29031
1979	hsa05215	Prostate cancer	TP53(1.310) |- MDM2(0.360) <- AKT3(0.391) |- NKX3-1(1.733)	4	0.051249	43.0502	0.120263	1.29031
1980	hsa03320	PPAR signaling pathway	ACSL6(6.312) <- RXRG(1.379)	2	0.051306	24.9376	0.120336	1.28983
1981	hsa04010	MAPK signaling pathway	MAPT(4.019) <- MAPK1(2.425) <- MAP2K1(1.162) <- RAF1(1.813) <- RRAS(1.890)	5	0.05145	51.2993	0.120613	1.28861
1982	hsa04930	Type II diabetes mellitus	SLC2A4(1.893) <- PIK3CG(3.224) <- IRS1(4.186) |- SOCS4(0.493)	4	0.051561	45.0727	0.120763	1.28768
1983	hsa04060	Cytokine-cytokine receptor interaction	TNFRSF8(2.675) <- TNFSF8(2.836)	2	0.051566	21.4643	0.120763	1.28764
1984	hsa05220	Chronic myeloid leukemia	CDKN1B(1.018) |- AKT3(0.391) <- PIK3CA(0.851) <- CRK(0.505) <- ABL1(0.973)	5	0.05165	50.4223	0.120898	1.28693
1985	hsa04650	Natural killer cell mediated cytotoxicity	TNF(1.009) <- NFATC4(2.362) <- PPP3CA(2.281) <- PLCG1(1.780) <- LAT(1.781) <- ZAP70(2.437) <- TYROBP(1.349) <- LCK(1.936)	8	0.051725	77.4177	0.121013	1.2863
1986	hsa04010	MAPK signaling pathway	PLA2G5(12.305) <- MAPK1(2.425) <- MAP2K1(1.162) <- RAF1(1.813) <- RRAS(1.890) <- SOS1(1.624)	6	0.051832	67.1788	0.121202	1.2854
1987	hsa04010	MAPK signaling pathway	MAPT(4.019) <- MAPK1(2.425) <- MAP2K1(1.162) <- MAP3K1(2.035) <- MAPK8IP3(2.166) <- MAPK8(2.355) |- DUSP3(0.792)	7	0.051864	67.0322	0.121216	1.28513
1988	hsa04210	Apoptosis	CASP6(0.441) <- CASP3(0.570) <- CASP10(0.413) <- FADD(0.672)	4	0.052042	51.2549	0.121571	1.28365
1989	hsa05213	Endometrial cancer	CASP9(0.764) |- AKT1(1.297) <- ILK(1.467) <- PIK3CG(3.224)	4	0.052088	42.9897	0.121617	1.28326
1990	hsa04510	Focal adhesion	CCND3(1.559) <- CTNNB1(2.562) |- GSK3B(0.735) |- AKT1(1.297)	4	0.052275	43.6771	0.121993	1.28171
1991	hsa04910	Insulin signaling pathway	FASN(1.108) <- SREBF1(1.348) <- PRKCZ(1.974) <- INPP5D(2.305)	4	0.052354	39.1141	0.122116	1.28105
1992	hsa04630	Jak-STAT signaling pathway	PIM1(1.509) <- STAT5A(1.994) <- JAK3(3.546) <- IL9R(3.035)	4	0.052406	46.1183	0.122175	1.28062
1993	hsa05200	Pathways in cancer	CDK4(1.315) <- ETS1(1.805) <- MAPK1(2.425) |- DAPK1(0.438)	4	0.052458	39.006	0.122235	1.28019
1994	hsa04210	Apoptosis	BIRC3(2.201) <- RELA(1.663)	2	0.052505	19.6692	0.122283	1.2798
1995	hsa04115	p53 signaling pathway	SESN3(3.305) <- TP53(1.310) <- ATR(2.622)	3	0.052718	31.99	0.122718	1.27804
[truncated: 2,649 more rows]
